# Supplementary material for: Comprehensive analysis revealed the immunoinflammatory targets of rheumatoid arthritis based on intestinal flora, miRNA, transcription factors, and RNA-binding proteins databases, GSEA and GSVA pathway observations, and immunoinfiltration typing
Source: Hereditas. 2024 Jan 25;161:6. doi: 10.1186/s41065-024-00310-6 (PMC10809458; doi:10.1186/s41065-024-00310-6)
Supplement: Supplementary file 1 — Additional file 1. [file 41065_2024_310_MOESM1_ESM.csv]

Gene Symbol	Description	Category	Gifts	GC Id	Relevance score	GeneCards Link
PTPN22	Protein Tyrosine Phosphatase Non-Receptor Type 22	Protein Coding	47	GC01M113813	66.7615051269531	https://www.genecards.org/cgi-bin/carddisp.pl?gene=PTPN22
IL10	Interleukin 10	Protein Coding	45	GC01M206767	62.8122940063477	https://www.genecards.org/cgi-bin/carddisp.pl?gene=IL10
IL6	Interleukin 6	Protein Coding	47	GC07P022725	60.5318336486816	https://www.genecards.org/cgi-bin/carddisp.pl?gene=IL6
CIITA	Class II Major Histocompatibility Complex Transactivator	Protein Coding	43	GC16P012093	56.4226684570313	https://www.genecards.org/cgi-bin/carddisp.pl?gene=CIITA
HLA-DRB1	Major Histocompatibility Complex, Class II, DR Beta 1	Protein Coding	46	GC06M066007	55.3478775024414	https://www.genecards.org/cgi-bin/carddisp.pl?gene=HLA-DRB1
SLC22A4	Solute Carrier Family 22 Member 4	Protein Coding	44	GC05P132294	50.9113006591797	https://www.genecards.org/cgi-bin/carddisp.pl?gene=SLC22A4
IRF5	Interferon Regulatory Factor 5	Protein Coding	45	GC07P128937	47.9091567993164	https://www.genecards.org/cgi-bin/carddisp.pl?gene=IRF5
MIF	Macrophage Migration Inhibitory Factor	Protein Coding	46	GC22P023894	45.9181671142578	https://www.genecards.org/cgi-bin/carddisp.pl?gene=MIF
CD244	CD244 Molecule	Protein Coding	42	GC01M160830	45.4843559265137	https://www.genecards.org/cgi-bin/carddisp.pl?gene=CD244
NFKBIL1	NFKB Inhibitor Like 1	Protein Coding	37	GC06P083692	45.2048377990723	https://www.genecards.org/cgi-bin/carddisp.pl?gene=NFKBIL1
TNF	Tumor Necrosis Factor	Protein Coding	49	GC06P083695	45.1590766906738	https://www.genecards.org/cgi-bin/carddisp.pl?gene=TNF
MIR146A	MicroRNA 146a	RNA Gene	22	GC05P160485	39.1574249267578	https://www.genecards.org/cgi-bin/carddisp.pl?gene=MIR146A
TLR1	Toll Like Receptor 1	Protein Coding	45	GC04M038793	38.052490234375	https://www.genecards.org/cgi-bin/carddisp.pl?gene=TLR1
MIR155	MicroRNA 155	RNA Gene	21	GC21P025573	37.5042991638184	https://www.genecards.org/cgi-bin/carddisp.pl?gene=MIR155
CHRNG	Cholinergic Receptor Nicotinic Gamma Subunit	Protein Coding	40	GC02P232539	35.9027061462402	https://www.genecards.org/cgi-bin/carddisp.pl?gene=CHRNG
PADI4	Peptidyl Arginine Deiminase 4	Protein Coding	42	GC01P017308	34.8190574645996	https://www.genecards.org/cgi-bin/carddisp.pl?gene=PADI4
MIR132	MicroRNA 132	RNA Gene	22	GC17M002049	34.420352935791	https://www.genecards.org/cgi-bin/carddisp.pl?gene=MIR132
MIR150	MicroRNA 150	RNA Gene	22	GC19M049500	33.5828857421875	https://www.genecards.org/cgi-bin/carddisp.pl?gene=MIR150
STAT4	Signal Transducer And Activator Of Transcription 4	Protein Coding	45	GC02M191029	33.1236419677734	https://www.genecards.org/cgi-bin/carddisp.pl?gene=STAT4
IL2RA	Interleukin 2 Receptor Subunit Alpha	Protein Coding	48	GC10M006010	28.4735450744629	https://www.genecards.org/cgi-bin/carddisp.pl?gene=IL2RA
CRP	C-Reactive Protein	Protein Coding	44	GC01M159727	26.0458183288574	https://www.genecards.org/cgi-bin/carddisp.pl?gene=CRP
CTLA4	Cytotoxic T-Lymphocyte Associated Protein 4	Protein Coding	44	GC02P203854	25.1215534210205	https://www.genecards.org/cgi-bin/carddisp.pl?gene=CTLA4
IL1B	Interleukin 1 Beta	Protein Coding	45	GC02M112829	25.0910358428955	https://www.genecards.org/cgi-bin/carddisp.pl?gene=IL1B
ACP5	Acid Phosphatase 5, Tartrate Resistant	Protein Coding	45	GC19M011574	23.1787147521973	https://www.genecards.org/cgi-bin/carddisp.pl?gene=ACP5
IL17A	Interleukin 17A	Protein Coding	40	GC06P052186	22.646354675293	https://www.genecards.org/cgi-bin/carddisp.pl?gene=IL17A
FCRL3	Fc Receptor Like 3	Protein Coding	37	GC01M157674	22.1683197021484	https://www.genecards.org/cgi-bin/carddisp.pl?gene=FCRL3
IL2RB	Interleukin 2 Receptor Subunit Beta	Protein Coding	46	GC22M037125	22.0753269195557	https://www.genecards.org/cgi-bin/carddisp.pl?gene=IL2RB
TNFRSF1B	TNF Receptor Superfamily Member 1B	Protein Coding	45	GC01P012235	21.6546497344971	https://www.genecards.org/cgi-bin/carddisp.pl?gene=TNFRSF1B
IL1RN	Interleukin 1 Receptor Antagonist	Protein Coding	46	GC02P122460	21.5678291320801	https://www.genecards.org/cgi-bin/carddisp.pl?gene=IL1RN
IL2	Interleukin 2	Protein Coding	43	GC04M122451	20.7400169372559	https://www.genecards.org/cgi-bin/carddisp.pl?gene=IL2
MACIR	Macrophage Immunometabolism Regulator	Protein Coding	24	GC05P103259	20.3943424224854	https://www.genecards.org/cgi-bin/carddisp.pl?gene=MACIR
TRAF1	TNF Receptor Associated Factor 1	Protein Coding	41	GC09M120902	20.35129737854	https://www.genecards.org/cgi-bin/carddisp.pl?gene=TRAF1
IFNG	Interferon Gamma	Protein Coding	46	GC12M068154	20.3347835540771	https://www.genecards.org/cgi-bin/carddisp.pl?gene=IFNG
CCL2	C-C Motif Chemokine Ligand 2	Protein Coding	46	GC17P034255	20.3092842102051	https://www.genecards.org/cgi-bin/carddisp.pl?gene=CCL2
IL18	Interleukin 18	Protein Coding	41	GC11M112143	19.9430351257324	https://www.genecards.org/cgi-bin/carddisp.pl?gene=IL18
CD40	CD40 Molecule	Protein Coding	46	GC20P046118	19.3480014801025	https://www.genecards.org/cgi-bin/carddisp.pl?gene=CD40
MMP3	Matrix Metallopeptidase 3	Protein Coding	48	GC11M102835	19.1144351959229	https://www.genecards.org/cgi-bin/carddisp.pl?gene=MMP3
COMP	Cartilage Oligomeric Matrix Protein	Protein Coding	45	GC19M018783	18.9545860290527	https://www.genecards.org/cgi-bin/carddisp.pl?gene=COMP
CXCL8	C-X-C Motif Chemokine Ligand 8	Protein Coding	38	GC04P073740	18.8851280212402	https://www.genecards.org/cgi-bin/carddisp.pl?gene=CXCL8
TTR	Transthyretin	Protein Coding	46	GC18P031557	18.7023677825928	https://www.genecards.org/cgi-bin/carddisp.pl?gene=TTR
SAA1	Serum Amyloid A1	Protein Coding	40	GC11P018510	18.6275444030762	https://www.genecards.org/cgi-bin/carddisp.pl?gene=SAA1
HLA-B	Major Histocompatibility Complex, Class I, B	Protein Coding	45	GC06M065915	18.3904628753662	https://www.genecards.org/cgi-bin/carddisp.pl?gene=HLA-B
SERPINH1	Serpin Family H Member 1	Protein Coding	44	GC11P075562	18.359302520752	https://www.genecards.org/cgi-bin/carddisp.pl?gene=SERPINH1
IL6ST	Interleukin 6 Cytokine Family Signal Transducer	Protein Coding	46	GC05M055935	18.310998916626	https://www.genecards.org/cgi-bin/carddisp.pl?gene=IL6ST
TNFRSF1A	TNF Receptor Superfamily Member 1A	Protein Coding	46	GC12M006328	18.2143211364746	https://www.genecards.org/cgi-bin/carddisp.pl?gene=TNFRSF1A
IL1R1	Interleukin 1 Receptor Type 1	Protein Coding	44	GC02P102136	18.2127342224121	https://www.genecards.org/cgi-bin/carddisp.pl?gene=IL1R1
MTHFR	Methylenetetrahydrofolate Reductase	Protein Coding	46	GC01M011785	17.8637638092041	https://www.genecards.org/cgi-bin/carddisp.pl?gene=MTHFR
IL4	Interleukin 4	Protein Coding	44	GC05P132673	17.7292556762695	https://www.genecards.org/cgi-bin/carddisp.pl?gene=IL4
CCR5	C-C Motif Chemokine Receptor 5	Protein Coding	44	GC03P046776	17.4237537384033	https://www.genecards.org/cgi-bin/carddisp.pl?gene=CCR5
HLA-DQB1	Major Histocompatibility Complex, Class II, DQ Beta 1	Protein Coding	42	GC06M066016	17.3064861297607	https://www.genecards.org/cgi-bin/carddisp.pl?gene=HLA-DQB1
MMP1	Matrix Metallopeptidase 1	Protein Coding	49	GC11M102810	17.2404823303223	https://www.genecards.org/cgi-bin/carddisp.pl?gene=MMP1
TNFSF11	TNF Superfamily Member 11	Protein Coding	45	GC13P042562	17.2277526855469	https://www.genecards.org/cgi-bin/carddisp.pl?gene=TNFSF11
CCR6	C-C Motif Chemokine Receptor 6	Protein Coding	42	GC06P167111	17.1678638458252	https://www.genecards.org/cgi-bin/carddisp.pl?gene=CCR6
IL6R	Interleukin 6 Receptor	Protein Coding	46	GC01P154405	17.0391426086426	https://www.genecards.org/cgi-bin/carddisp.pl?gene=IL6R
IL1A	Interleukin 1 Alpha	Protein Coding	42	GC02M112773	16.906717300415	https://www.genecards.org/cgi-bin/carddisp.pl?gene=IL1A
PTGS2	Prostaglandin-Endoperoxide Synthase 2	Protein Coding	47	GC01M186640	16.76247215271	https://www.genecards.org/cgi-bin/carddisp.pl?gene=PTGS2
MMP13	Matrix Metallopeptidase 13	Protein Coding	49	GC11M102942	16.5144939422607	https://www.genecards.org/cgi-bin/carddisp.pl?gene=MMP13
SLC11A1	Solute Carrier Family 11 Member 1	Protein Coding	45	GC02P218382	16.2859764099121	https://www.genecards.org/cgi-bin/carddisp.pl?gene=SLC11A1
LTA	Lymphotoxin Alpha	Protein Coding	40	GC06P083693	15.8814601898193	https://www.genecards.org/cgi-bin/carddisp.pl?gene=LTA
CCL5	C-C Motif Chemokine Ligand 5	Protein Coding	41	GC17M035871	15.8355350494385	https://www.genecards.org/cgi-bin/carddisp.pl?gene=CCL5
NLRP1	NLR Family Pyrin Domain Containing 1	Protein Coding	42	GC17M005499	15.8258924484253	https://www.genecards.org/cgi-bin/carddisp.pl?gene=NLRP1
TNFRSF11B	TNF Receptor Superfamily Member 11b	Protein Coding	46	GC08M118923	15.8193197250366	https://www.genecards.org/cgi-bin/carddisp.pl?gene=TNFRSF11B
FCGR3A	Fc Gamma Receptor IIIa	Protein Coding	44	GC01M161541	15.6819429397583	https://www.genecards.org/cgi-bin/carddisp.pl?gene=FCGR3A
S100A12	S100 Calcium Binding Protein A12	Protein Coding	38	GC01M153373	15.3569259643555	https://www.genecards.org/cgi-bin/carddisp.pl?gene=S100A12
IL15	Interleukin 15	Protein Coding	38	GC04P141636	15.3510494232178	https://www.genecards.org/cgi-bin/carddisp.pl?gene=IL15
MAFB	MAF BZIP Transcription Factor B	Protein Coding	42	GC20M040685	15.2246980667114	https://www.genecards.org/cgi-bin/carddisp.pl?gene=MAFB
FLG	Filaggrin	Protein Coding	40	GC01M152274	15.2243890762329	https://www.genecards.org/cgi-bin/carddisp.pl?gene=FLG
S100A9	S100 Calcium Binding Protein A9	Protein Coding	41	GC01P153357	15.2184238433838	https://www.genecards.org/cgi-bin/carddisp.pl?gene=S100A9
VCAM1	Vascular Cell Adhesion Molecule 1	Protein Coding	44	GC01P100719	15.2119121551514	https://www.genecards.org/cgi-bin/carddisp.pl?gene=VCAM1
TLR4	Toll Like Receptor 4	Protein Coding	49	GC09P117704	15.0293207168579	https://www.genecards.org/cgi-bin/carddisp.pl?gene=TLR4
CSF2	Colony Stimulating Factor 2	Protein Coding	41	GC05P132073	14.8919849395752	https://www.genecards.org/cgi-bin/carddisp.pl?gene=CSF2
IL21	Interleukin 21	Protein Coding	42	GC04M122612	14.8108434677124	https://www.genecards.org/cgi-bin/carddisp.pl?gene=IL21
VEGFA	Vascular Endothelial Growth Factor A	Protein Coding	46	GC06P043770	14.6491231918335	https://www.genecards.org/cgi-bin/carddisp.pl?gene=VEGFA
HLA-DQA1	Major Histocompatibility Complex, Class II, DQ Alpha 1	Protein Coding	42	GC06P083727	14.6470289230347	https://www.genecards.org/cgi-bin/carddisp.pl?gene=HLA-DQA1
ICAM1	Intercellular Adhesion Molecule 1	Protein Coding	48	GC19P010466	14.6445474624634	https://www.genecards.org/cgi-bin/carddisp.pl?gene=ICAM1
BLK	BLK Proto-Oncogene, Src Family Tyrosine Kinase	Protein Coding	48	GC08P011486	14.6013736724854	https://www.genecards.org/cgi-bin/carddisp.pl?gene=BLK
FCGR2A	Fc Gamma Receptor IIa	Protein Coding	45	GC01P161505	14.588038444519	https://www.genecards.org/cgi-bin/carddisp.pl?gene=FCGR2A
BGLAP	Bone Gamma-Carboxyglutamate Protein	Protein Coding	38	GC01P156242	14.5665998458862	https://www.genecards.org/cgi-bin/carddisp.pl?gene=BGLAP
REL	REL Proto-Oncogene, NF-KB Subunit	Protein Coding	45	GC02P060881	14.4690990447998	https://www.genecards.org/cgi-bin/carddisp.pl?gene=REL
FOXP3	Forkhead Box P3	Protein Coding	45	GC0XM049250	14.2601680755615	https://www.genecards.org/cgi-bin/carddisp.pl?gene=FOXP3
MMP9	Matrix Metallopeptidase 9	Protein Coding	52	GC20P046008	14.2161712646484	https://www.genecards.org/cgi-bin/carddisp.pl?gene=MMP9
OLAH	Oleoyl-ACP Hydrolase	Protein Coding	33	GC10P015032	14.1889982223511	https://www.genecards.org/cgi-bin/carddisp.pl?gene=OLAH
MBL2	Mannose Binding Lectin 2	Protein Coding	45	GC10M052760	13.9154005050659	https://www.genecards.org/cgi-bin/carddisp.pl?gene=MBL2
IL1RAPL2	Interleukin 1 Receptor Accessory Protein Like 2	Protein Coding	38	GC0XP104566	13.8897304534912	https://www.genecards.org/cgi-bin/carddisp.pl?gene=IL1RAPL2
FSTL1	Follistatin Like 1	Protein Coding	41	GC03M120392	13.8656644821167	https://www.genecards.org/cgi-bin/carddisp.pl?gene=FSTL1
TIMP1	TIMP Metallopeptidase Inhibitor 1	Protein Coding	42	GC0XP047596	13.8545751571655	https://www.genecards.org/cgi-bin/carddisp.pl?gene=TIMP1
FCGR3B	Fc Gamma Receptor IIIb	Protein Coding	42	GC01M161623	13.8458576202393	https://www.genecards.org/cgi-bin/carddisp.pl?gene=FCGR3B
SIAE	Sialic Acid Acetylesterase	Protein Coding	37	GC11M124633	13.8260746002197	https://www.genecards.org/cgi-bin/carddisp.pl?gene=SIAE
CD40LG	CD40 Ligand	Protein Coding	46	GC0XP136649	13.7651414871216	https://www.genecards.org/cgi-bin/carddisp.pl?gene=CD40LG
RELB	RELB Proto-Oncogene, NF-KB Subunit	Protein Coding	43	GC19P066884	13.7008638381958	https://www.genecards.org/cgi-bin/carddisp.pl?gene=RELB
CSF1	Colony Stimulating Factor 1	Protein Coding	42	GC01P109911	13.5678291320801	https://www.genecards.org/cgi-bin/carddisp.pl?gene=CSF1
TNFSF13B	TNF Superfamily Member 13b	Protein Coding	43	GC13P108251	13.5229024887085	https://www.genecards.org/cgi-bin/carddisp.pl?gene=TNFSF13B
TLR2	Toll Like Receptor 2	Protein Coding	49	GC04P153684	13.5198831558228	https://www.genecards.org/cgi-bin/carddisp.pl?gene=TLR2
ITGAV	Integrin Subunit Alpha V	Protein Coding	45	GC02P186589	13.4834794998169	https://www.genecards.org/cgi-bin/carddisp.pl?gene=ITGAV
IL23R	Interleukin 23 Receptor	Protein Coding	43	GC01P067138	13.4664936065674	https://www.genecards.org/cgi-bin/carddisp.pl?gene=IL23R
PADI2	Peptidyl Arginine Deiminase 2	Protein Coding	41	GC01M017066	13.4444732666016	https://www.genecards.org/cgi-bin/carddisp.pl?gene=PADI2
TNFRSF13C	TNF Receptor Superfamily Member 13C	Protein Coding	42	GC22M057604	13.3560018539429	https://www.genecards.org/cgi-bin/carddisp.pl?gene=TNFRSF13C
PHF19	PHD Finger Protein 19	Protein Coding	38	GC09M120855	13.3505868911743	https://www.genecards.org/cgi-bin/carddisp.pl?gene=PHF19
FAS	Fas Cell Surface Death Receptor	Protein Coding	48	GC10P092502	13.3192682266235	https://www.genecards.org/cgi-bin/carddisp.pl?gene=FAS
CAT	Catalase	Protein Coding	49	GC11P034460	13.2809028625488	https://www.genecards.org/cgi-bin/carddisp.pl?gene=CAT
SLC19A1	Solute Carrier Family 19 Member 1	Protein Coding	45	GC21M045493	13.2584314346313	https://www.genecards.org/cgi-bin/carddisp.pl?gene=SLC19A1
TAGAP	T Cell Activation RhoGTPase Activating Protein	Protein Coding	38	GC06M159034	13.1435174942017	https://www.genecards.org/cgi-bin/carddisp.pl?gene=TAGAP
TNFAIP6	TNF Alpha Induced Protein 6	Protein Coding	41	GC02P151357	13.1173934936523	https://www.genecards.org/cgi-bin/carddisp.pl?gene=TNFAIP6
SYK	Spleen Associated Tyrosine Kinase	Protein Coding	48	GC09P092021	13.1069231033325	https://www.genecards.org/cgi-bin/carddisp.pl?gene=SYK
CCR2	C-C Motif Chemokine Receptor 2	Protein Coding	44	GC03P046775	13.0648345947266	https://www.genecards.org/cgi-bin/carddisp.pl?gene=CCR2
AP4B1-AS1	AP4B1 Antisense RNA 1	RNA Gene	14	GC01P113813	13.037070274353	https://www.genecards.org/cgi-bin/carddisp.pl?gene=AP4B1-AS1
CD28	CD28 Molecule	Protein Coding	45	GC02P203706	12.9450702667236	https://www.genecards.org/cgi-bin/carddisp.pl?gene=CD28
HMGB1	High Mobility Group Box 1	Protein Coding	44	GC13M030456	12.8535108566284	https://www.genecards.org/cgi-bin/carddisp.pl?gene=HMGB1
ADIPOQ	Adiponectin, C1Q And Collagen Domain Containing	Protein Coding	44	GC03P186842	12.829270362854	https://www.genecards.org/cgi-bin/carddisp.pl?gene=ADIPOQ
HLA-DPB1	Major Histocompatibility Complex, Class II, DP Beta 1	Protein Coding	44	GC06P083734	12.7771663665771	https://www.genecards.org/cgi-bin/carddisp.pl?gene=HLA-DPB1
PPP1CC	Protein Phosphatase 1 Catalytic Subunit Gamma	Protein Coding	43	GC12M110709	12.7503633499146	https://www.genecards.org/cgi-bin/carddisp.pl?gene=PPP1CC
MAPK14	Mitogen-Activated Protein Kinase 14	Protein Coding	49	GC06P083841	12.7375116348267	https://www.genecards.org/cgi-bin/carddisp.pl?gene=MAPK14
SELE	Selectin E	Protein Coding	41	GC01M169722	12.6854600906372	https://www.genecards.org/cgi-bin/carddisp.pl?gene=SELE
LACC1	Laccase Domain Containing 1	Protein Coding	34	GC13P043879	12.6603174209595	https://www.genecards.org/cgi-bin/carddisp.pl?gene=LACC1
MMP12	Matrix Metallopeptidase 12	Protein Coding	45	GC11M102862	12.6541996002197	https://www.genecards.org/cgi-bin/carddisp.pl?gene=MMP12
MMP2	Matrix Metallopeptidase 2	Protein Coding	50	GC16P055390	12.6407775878906	https://www.genecards.org/cgi-bin/carddisp.pl?gene=MMP2
ADAM17	ADAM Metallopeptidase Domain 17	Protein Coding	49	GC02M009488	12.532509803772	https://www.genecards.org/cgi-bin/carddisp.pl?gene=ADAM17
ATIC	5-Aminoimidazole-4-Carboxamide Ribonucleotide Formyltransferase/IMP Cyclohydrolase	Protein Coding	44	GC02P215311	12.5304822921753	https://www.genecards.org/cgi-bin/carddisp.pl?gene=ATIC
PDCD1	Programmed Cell Death 1	Protein Coding	45	GC02M241849	12.506537437439	https://www.genecards.org/cgi-bin/carddisp.pl?gene=PDCD1
PRTN3	Proteinase 3	Protein Coding	44	GC19P000840	12.463285446167	https://www.genecards.org/cgi-bin/carddisp.pl?gene=PRTN3
HLA-DMA	Major Histocompatibility Complex, Class II, DM Alpha	Protein Coding	39	GC06M066028	12.4561443328857	https://www.genecards.org/cgi-bin/carddisp.pl?gene=HLA-DMA
IL13	Interleukin 13	Protein Coding	41	GC05P132656	12.4075145721436	https://www.genecards.org/cgi-bin/carddisp.pl?gene=IL13
IL37	Interleukin 37	Protein Coding	36	GC02P122457	12.3892612457275	https://www.genecards.org/cgi-bin/carddisp.pl?gene=IL37
FCGR2B	Fc Gamma Receptor IIb	Protein Coding	45	GC01P161724	12.3834495544434	https://www.genecards.org/cgi-bin/carddisp.pl?gene=FCGR2B
CCL3	C-C Motif Chemokine Ligand 3	Protein Coding	37	GC17M036088	12.3607292175293	https://www.genecards.org/cgi-bin/carddisp.pl?gene=CCL3
BTNL2	Butyrophilin Like 2	Protein Coding	38	GC06M032393	12.3320121765137	https://www.genecards.org/cgi-bin/carddisp.pl?gene=BTNL2
DDX39B	DExD-Box Helicase 39B	Protein Coding	38	GC06M031530	12.3085422515869	https://www.genecards.org/cgi-bin/carddisp.pl?gene=DDX39B
TNFRSF11A	TNF Receptor Superfamily Member 11a	Protein Coding	44	GC18P062325	12.2762966156006	https://www.genecards.org/cgi-bin/carddisp.pl?gene=TNFRSF11A
IL17RA	Interleukin 17 Receptor A	Protein Coding	43	GC22P018684	12.2620086669922	https://www.genecards.org/cgi-bin/carddisp.pl?gene=IL17RA
CARD8	Caspase Recruitment Domain Family Member 8	Protein Coding	39	GC19M066028	12.20627784729	https://www.genecards.org/cgi-bin/carddisp.pl?gene=CARD8
MAP3K8	Mitogen-Activated Protein Kinase Kinase Kinase 8	Protein Coding	44	GC10P030510	12.189380645752	https://www.genecards.org/cgi-bin/carddisp.pl?gene=MAP3K8
CXCL10	C-X-C Motif Chemokine Ligand 10	Protein Coding	42	GC04M076021	12.1349630355835	https://www.genecards.org/cgi-bin/carddisp.pl?gene=CXCL10
IL7	Interleukin 7	Protein Coding	40	GC08M078689	12.1195621490479	https://www.genecards.org/cgi-bin/carddisp.pl?gene=IL7
MICB	MHC Class I Polypeptide-Related Sequence B	Protein Coding	40	GC06P083690	12.1043930053711	https://www.genecards.org/cgi-bin/carddisp.pl?gene=MICB
SPP1	Secreted Phosphoprotein 1	Protein Coding	44	GC04P087975	12.0919570922852	https://www.genecards.org/cgi-bin/carddisp.pl?gene=SPP1
CHI3L1	Chitinase 3 Like 1	Protein Coding	44	GC01M203148	12.0670833587646	https://www.genecards.org/cgi-bin/carddisp.pl?gene=CHI3L1
TNIP1	TNFAIP3 Interacting Protein 1	Protein Coding	39	GC05M151029	12.0605354309082	https://www.genecards.org/cgi-bin/carddisp.pl?gene=TNIP1
LRRK2	Leucine Rich Repeat Kinase 2	Protein Coding	47	GC12P040196	11.9319906234741	https://www.genecards.org/cgi-bin/carddisp.pl?gene=LRRK2
DHODH	Dihydroorotate Dehydrogenase (Quinone)	Protein Coding	45	GC16P072008	11.9304609298706	https://www.genecards.org/cgi-bin/carddisp.pl?gene=DHODH
BST1	Bone Marrow Stromal Cell Antigen 1	Protein Coding	41	GC04P018192	11.9148721694946	https://www.genecards.org/cgi-bin/carddisp.pl?gene=BST1
NFKBIA	NFKB Inhibitor Alpha	Protein Coding	48	GC14M035401	11.8131923675537	https://www.genecards.org/cgi-bin/carddisp.pl?gene=NFKBIA
NOS2	Nitric Oxide Synthase 2	Protein Coding	47	GC17M027756	11.8053503036499	https://www.genecards.org/cgi-bin/carddisp.pl?gene=NOS2
CD79A	CD79a Molecule	Protein Coding	45	GC19P041877	11.7952899932861	https://www.genecards.org/cgi-bin/carddisp.pl?gene=CD79A
RETN	Resistin	Protein Coding	41	GC19P007669	11.7924671173096	https://www.genecards.org/cgi-bin/carddisp.pl?gene=RETN
TRAF6	TNF Receptor Associated Factor 6	Protein Coding	44	GC11M036467	11.7272729873657	https://www.genecards.org/cgi-bin/carddisp.pl?gene=TRAF6
HLA-DMB	Major Histocompatibility Complex, Class II, DM Beta	Protein Coding	40	GC06M032934	11.6851186752319	https://www.genecards.org/cgi-bin/carddisp.pl?gene=HLA-DMB
PIK3CG	Phosphatidylinositol-4,5-Bisphosphate 3-Kinase Catalytic Subunit Gamma	Protein Coding	46	GC07P106865	11.6558418273926	https://www.genecards.org/cgi-bin/carddisp.pl?gene=PIK3CG
GPI	Glucose-6-Phosphate Isomerase	Protein Coding	46	GC19P034359	11.6401767730713	https://www.genecards.org/cgi-bin/carddisp.pl?gene=GPI
TFRC	Transferrin Receptor	Protein Coding	47	GC03M196027	11.5734691619873	https://www.genecards.org/cgi-bin/carddisp.pl?gene=TFRC
HSPA4	Heat Shock Protein Family A (Hsp70) Member 4	Protein Coding	40	GC05P133051	11.5528545379639	https://www.genecards.org/cgi-bin/carddisp.pl?gene=HSPA4
CXCL12	C-X-C Motif Chemokine Ligand 12	Protein Coding	42	GC10M044370	11.5479698181152	https://www.genecards.org/cgi-bin/carddisp.pl?gene=CXCL12
COL2A1	Collagen Type II Alpha 1 Chain	Protein Coding	46	GC12M047972	11.5434837341309	https://www.genecards.org/cgi-bin/carddisp.pl?gene=COL2A1
FOLR2	Folate Receptor Beta	Protein Coding	41	GC11P072216	11.5240383148193	https://www.genecards.org/cgi-bin/carddisp.pl?gene=FOLR2
MAPK8	Mitogen-Activated Protein Kinase 8	Protein Coding	47	GC10P048306	11.5084228515625	https://www.genecards.org/cgi-bin/carddisp.pl?gene=MAPK8
FASLG	Fas Ligand	Protein Coding	45	GC01P172628	11.5006818771362	https://www.genecards.org/cgi-bin/carddisp.pl?gene=FASLG
HSPA5	Heat Shock Protein Family A (Hsp70) Member 5	Protein Coding	46	GC09M125234	11.4933757781982	https://www.genecards.org/cgi-bin/carddisp.pl?gene=HSPA5
JUN	Jun Proto-Oncogene, AP-1 Transcription Factor Subunit	Protein Coding	46	GC01M058780	11.4475164413452	https://www.genecards.org/cgi-bin/carddisp.pl?gene=JUN
IL23A	Interleukin 23 Subunit Alpha	Protein Coding	36	GC12P057293	11.4305973052979	https://www.genecards.org/cgi-bin/carddisp.pl?gene=IL23A
CXCR3	C-X-C Motif Chemokine Receptor 3	Protein Coding	42	GC0XM071615	11.4098167419434	https://www.genecards.org/cgi-bin/carddisp.pl?gene=CXCR3
CD44	CD44 Molecule (Indian Blood Group)	Protein Coding	45	GC11P035139	11.4025564193726	https://www.genecards.org/cgi-bin/carddisp.pl?gene=CD44
CD247	CD247 Molecule	Protein Coding	47	GC01M167399	11.3663206100464	https://www.genecards.org/cgi-bin/carddisp.pl?gene=CD247
CCRL2	C-C Motif Chemokine Receptor Like 2	Protein Coding	38	GC03P046407	11.3577260971069	https://www.genecards.org/cgi-bin/carddisp.pl?gene=CCRL2
ITGB2	Integrin Subunit Beta 2	Protein Coding	49	GC21M044885	11.3416471481323	https://www.genecards.org/cgi-bin/carddisp.pl?gene=ITGB2
CD36	CD36 Molecule	Protein Coding	46	GC07P080369	11.2970638275146	https://www.genecards.org/cgi-bin/carddisp.pl?gene=CD36
NAMPT	Nicotinamide Phosphoribosyltransferase	Protein Coding	46	GC07M106248	11.2949829101563	https://www.genecards.org/cgi-bin/carddisp.pl?gene=NAMPT
MPO	Myeloperoxidase	Protein Coding	49	GC17M058269	11.2656269073486	https://www.genecards.org/cgi-bin/carddisp.pl?gene=MPO
CRH	Corticotropin Releasing Hormone	Protein Coding	42	GC08M066176	11.240626335144	https://www.genecards.org/cgi-bin/carddisp.pl?gene=CRH
CLEC16A	C-Type Lectin Domain Containing 16A	Protein Coding	36	GC16P010944	11.237006187439	https://www.genecards.org/cgi-bin/carddisp.pl?gene=CLEC16A
BTLA	B And T Lymphocyte Associated	Protein Coding	38	GC03M112463	11.236364364624	https://www.genecards.org/cgi-bin/carddisp.pl?gene=BTLA
ELMO2	Engulfment And Cell Motility 2	Protein Coding	41	GC20M046366	11.2135486602783	https://www.genecards.org/cgi-bin/carddisp.pl?gene=ELMO2
NR3C1	Nuclear Receptor Subfamily 3 Group C Member 1	Protein Coding	48	GC05M143277	11.1840667724609	https://www.genecards.org/cgi-bin/carddisp.pl?gene=NR3C1
PTPN2	Protein Tyrosine Phosphatase Non-Receptor Type 2	Protein Coding	45	GC18M024779	11.1527004241943	https://www.genecards.org/cgi-bin/carddisp.pl?gene=PTPN2
TNFAIP3	TNF Alpha Induced Protein 3	Protein Coding	46	GC06P137866	11.1086378097534	https://www.genecards.org/cgi-bin/carddisp.pl?gene=TNFAIP3
PRRC2A	Proline Rich Coiled-Coil 2A	Protein Coding	33	GC06P083697	11.1057872772217	https://www.genecards.org/cgi-bin/carddisp.pl?gene=PRRC2A
MAPK1	Mitogen-Activated Protein Kinase 1	Protein Coding	49	GC22M021759	11.081880569458	https://www.genecards.org/cgi-bin/carddisp.pl?gene=MAPK1
HP	Haptoglobin	Protein Coding	44	GC16P072086	11.0083265304565	https://www.genecards.org/cgi-bin/carddisp.pl?gene=HP
ALB	Albumin	Protein Coding	48	GC04P073397	11.0011119842529	https://www.genecards.org/cgi-bin/carddisp.pl?gene=ALB
ITGAM	Integrin Subunit Alpha M	Protein Coding	46	GC16P041126	10.9326066970825	https://www.genecards.org/cgi-bin/carddisp.pl?gene=ITGAM
OSM	Oncostatin M	Protein Coding	41	GC22M030262	10.924560546875	https://www.genecards.org/cgi-bin/carddisp.pl?gene=OSM
STEAP4	STEAP4 Metalloreductase	Protein Coding	40	GC07M088392	10.9205722808838	https://www.genecards.org/cgi-bin/carddisp.pl?gene=STEAP4
CXCL1	C-X-C Motif Chemokine Ligand 1	Protein Coding	40	GC04P073869	10.9061403274536	https://www.genecards.org/cgi-bin/carddisp.pl?gene=CXCL1
SH2D1A	SH2 Domain Containing 1A	Protein Coding	44	GC0XP124227	10.885721206665	https://www.genecards.org/cgi-bin/carddisp.pl?gene=SH2D1A
APOH	Apolipoprotein H	Protein Coding	43	GC17M066212	10.8600492477417	https://www.genecards.org/cgi-bin/carddisp.pl?gene=APOH
CD69	CD69 Molecule	Protein Coding	40	GC12M021100	10.8593635559082	https://www.genecards.org/cgi-bin/carddisp.pl?gene=CD69
NR4A2	Nuclear Receptor Subfamily 4 Group A Member 2	Protein Coding	45	GC02M156324	10.8323822021484	https://www.genecards.org/cgi-bin/carddisp.pl?gene=NR4A2
CX3CR1	C-X3-C Motif Chemokine Receptor 1	Protein Coding	42	GC03M039279	10.8304023742676	https://www.genecards.org/cgi-bin/carddisp.pl?gene=CX3CR1
CCL20	C-C Motif Chemokine Ligand 20	Protein Coding	41	GC02P227842	10.7923469543457	https://www.genecards.org/cgi-bin/carddisp.pl?gene=CCL20
IL16	Interleukin 16	Protein Coding	40	GC15P081159	10.7882499694824	https://www.genecards.org/cgi-bin/carddisp.pl?gene=IL16
ELANE	Elastase, Neutrophil Expressed	Protein Coding	47	GC19P002810	10.766393661499	https://www.genecards.org/cgi-bin/carddisp.pl?gene=ELANE
GNAQ	G Protein Subunit Alpha Q	Protein Coding	48	GC09M077716	10.755145072937	https://www.genecards.org/cgi-bin/carddisp.pl?gene=GNAQ
CXCR5	C-X-C Motif Chemokine Receptor 5	Protein Coding	38	GC11P118924	10.7222385406494	https://www.genecards.org/cgi-bin/carddisp.pl?gene=CXCR5
SAA4	Serum Amyloid A4, Constitutive	Protein Coding	38	GC11M018234	10.7012643814087	https://www.genecards.org/cgi-bin/carddisp.pl?gene=SAA4
IL11	Interleukin 11	Protein Coding	39	GC19M055364	10.6749114990234	https://www.genecards.org/cgi-bin/carddisp.pl?gene=IL11
NPSR1	Neuropeptide S Receptor 1	Protein Coding	40	GC07P034664	10.6724147796631	https://www.genecards.org/cgi-bin/carddisp.pl?gene=NPSR1
PTGS1	Prostaglandin-Endoperoxide Synthase 1	Protein Coding	45	GC09P122370	10.6660375595093	https://www.genecards.org/cgi-bin/carddisp.pl?gene=PTGS1
CXCR4	C-X-C Motif Chemokine Receptor 4	Protein Coding	49	GC02M136114	10.6585645675659	https://www.genecards.org/cgi-bin/carddisp.pl?gene=CXCR4
PRSS2	Serine Protease 2	Protein Coding	39	GC07P148358	10.6345167160034	https://www.genecards.org/cgi-bin/carddisp.pl?gene=PRSS2
CSF1R	Colony Stimulating Factor 1 Receptor	Protein Coding	49	GC05M150053	10.6293983459473	https://www.genecards.org/cgi-bin/carddisp.pl?gene=CSF1R
CCR7	C-C Motif Chemokine Receptor 7	Protein Coding	42	GC17M042422	10.6147727966309	https://www.genecards.org/cgi-bin/carddisp.pl?gene=CCR7
TNFRSF10A	TNF Receptor Superfamily Member 10a	Protein Coding	43	GC08M023190	10.5713758468628	https://www.genecards.org/cgi-bin/carddisp.pl?gene=TNFRSF10A
TLR9	Toll Like Receptor 9	Protein Coding	44	GC03M052222	10.5698442459106	https://www.genecards.org/cgi-bin/carddisp.pl?gene=TLR9
BMP6	Bone Morphogenetic Protein 6	Protein Coding	42	GC06P007726	10.5614356994629	https://www.genecards.org/cgi-bin/carddisp.pl?gene=BMP6
GCH1	GTP Cyclohydrolase 1	Protein Coding	46	GC14M054842	10.5572271347046	https://www.genecards.org/cgi-bin/carddisp.pl?gene=GCH1
LECT2	Leukocyte Cell Derived Chemotaxin 2	Protein Coding	35	GC05M135922	10.5450172424316	https://www.genecards.org/cgi-bin/carddisp.pl?gene=LECT2
HAS1	Hyaluronan Synthase 1	Protein Coding	38	GC19M066232	10.5444622039795	https://www.genecards.org/cgi-bin/carddisp.pl?gene=HAS1
SAA2	Serum Amyloid A2	Protein Coding	34	GC11M018238	10.4991436004639	https://www.genecards.org/cgi-bin/carddisp.pl?gene=SAA2
CCR1	C-C Motif Chemokine Receptor 1	Protein Coding	44	GC03M046218	10.49329662323	https://www.genecards.org/cgi-bin/carddisp.pl?gene=CCR1
IFNB1	Interferon Beta 1	Protein Coding	41	GC09M021077	10.4664907455444	https://www.genecards.org/cgi-bin/carddisp.pl?gene=IFNB1
IL22	Interleukin 22	Protein Coding	40	GC12M068248	10.4504041671753	https://www.genecards.org/cgi-bin/carddisp.pl?gene=IL22
TNFRSF6B	TNF Receptor Superfamily Member 6b	Protein Coding	41	GC20P063696	10.4213981628418	https://www.genecards.org/cgi-bin/carddisp.pl?gene=TNFRSF6B
IL32	Interleukin 32	Protein Coding	37	GC16P011732	10.3962230682373	https://www.genecards.org/cgi-bin/carddisp.pl?gene=IL32
TIMP2	TIMP Metallopeptidase Inhibitor 2	Protein Coding	41	GC17M078852	10.392557144165	https://www.genecards.org/cgi-bin/carddisp.pl?gene=TIMP2
TNFRSF9	TNF Receptor Superfamily Member 9	Protein Coding	41	GC01M007915	10.392261505127	https://www.genecards.org/cgi-bin/carddisp.pl?gene=TNFRSF9
CX3CL1	C-X3-C Motif Chemokine Ligand 1	Protein Coding	41	GC16P057372	10.3762807846069	https://www.genecards.org/cgi-bin/carddisp.pl?gene=CX3CL1
CR1	Complement C3b/C4b Receptor 1 (Knops Blood Group)	Protein Coding	45	GC01P207496	10.3107967376709	https://www.genecards.org/cgi-bin/carddisp.pl?gene=CR1
HTRA1	HtrA Serine Peptidase 1	Protein Coding	44	GC10P122461	10.3077392578125	https://www.genecards.org/cgi-bin/carddisp.pl?gene=HTRA1
CILP	Cartilage Intermediate Layer Protein	Protein Coding	41	GC15M065194	10.2886981964111	https://www.genecards.org/cgi-bin/carddisp.pl?gene=CILP
CAST	Calpastatin	Protein Coding	44	GC05P096525	10.2232389450073	https://www.genecards.org/cgi-bin/carddisp.pl?gene=CAST
MMP8	Matrix Metallopeptidase 8	Protein Coding	46	GC11M102617	10.1990451812744	https://www.genecards.org/cgi-bin/carddisp.pl?gene=MMP8
CTSB	Cathepsin B	Protein Coding	50	GC08M011842	10.1777381896973	https://www.genecards.org/cgi-bin/carddisp.pl?gene=CTSB
LIF	LIF Interleukin 6 Family Cytokine	Protein Coding	40	GC22M030240	10.1713924407959	https://www.genecards.org/cgi-bin/carddisp.pl?gene=LIF
ZNF334	Zinc Finger Protein 334	Protein Coding	34	GC20M046462	10.1553392410278	https://www.genecards.org/cgi-bin/carddisp.pl?gene=ZNF334
CD86	CD86 Molecule	Protein Coding	42	GC03P122055	10.1548271179199	https://www.genecards.org/cgi-bin/carddisp.pl?gene=CD86
IL18R1	Interleukin 18 Receptor 1	Protein Coding	41	GC02P102311	10.139817237854	https://www.genecards.org/cgi-bin/carddisp.pl?gene=IL18R1
ALOX5	Arachidonate 5-Lipoxygenase	Protein Coding	46	GC10P045374	10.1378288269043	https://www.genecards.org/cgi-bin/carddisp.pl?gene=ALOX5
ENO1	Enolase 1	Protein Coding	45	GC01M008861	10.1019420623779	https://www.genecards.org/cgi-bin/carddisp.pl?gene=ENO1
CD4	CD4 Molecule	Protein Coding	48	GC12P006786	10.0947008132935	https://www.genecards.org/cgi-bin/carddisp.pl?gene=CD4
PLB1	Phospholipase B1	Protein Coding	36	GC02P028460	10.0817861557007	https://www.genecards.org/cgi-bin/carddisp.pl?gene=PLB1
CXCL9	C-X-C Motif Chemokine Ligand 9	Protein Coding	37	GC04M076001	10.0438299179077	https://www.genecards.org/cgi-bin/carddisp.pl?gene=CXCL9
IL10RA	Interleukin 10 Receptor Subunit Alpha	Protein Coding	44	GC11P117987	10.018102645874	https://www.genecards.org/cgi-bin/carddisp.pl?gene=IL10RA
SYVN1	Synoviolin 1	Protein Coding	40	GC11M089758	10.0039014816284	https://www.genecards.org/cgi-bin/carddisp.pl?gene=SYVN1
CTSK	Cathepsin K	Protein Coding	49	GC01M152112	9.9825496673584	https://www.genecards.org/cgi-bin/carddisp.pl?gene=CTSK
ANXA1	Annexin A1	Protein Coding	46	GC09P073151	9.95372676849365	https://www.genecards.org/cgi-bin/carddisp.pl?gene=ANXA1
S100A8	S100 Calcium Binding Protein A8	Protein Coding	41	GC01M153391	9.93013572692871	https://www.genecards.org/cgi-bin/carddisp.pl?gene=S100A8
CCL4	C-C Motif Chemokine Ligand 4	Protein Coding	37	GC17P036103	9.92826366424561	https://www.genecards.org/cgi-bin/carddisp.pl?gene=CCL4
SUPT20H	SPT20 Homolog, SAGA Complex Component	Protein Coding	35	GC13M037009	9.92679595947266	https://www.genecards.org/cgi-bin/carddisp.pl?gene=SUPT20H
ANKRD55	Ankyrin Repeat Domain 55	Protein Coding	32	GC05M056099	9.92595195770264	https://www.genecards.org/cgi-bin/carddisp.pl?gene=ANKRD55
CTSG	Cathepsin G	Protein Coding	44	GC14M024573	9.87123107910156	https://www.genecards.org/cgi-bin/carddisp.pl?gene=CTSG
ANXA5	Annexin A5	Protein Coding	44	GC04M121667	9.85570621490479	https://www.genecards.org/cgi-bin/carddisp.pl?gene=ANXA5
HSPD1	Heat Shock Protein Family D (Hsp60) Member 1	Protein Coding	46	GC02M197486	9.78951835632324	https://www.genecards.org/cgi-bin/carddisp.pl?gene=HSPD1
IKBKB	Inhibitor Of Nuclear Factor Kappa B Kinase Subunit Beta	Protein Coding	50	GC08P042271	9.76609039306641	https://www.genecards.org/cgi-bin/carddisp.pl?gene=IKBKB
IL22RA1	Interleukin 22 Receptor Subunit Alpha 1	Protein Coding	38	GC01M024119	9.76071739196777	https://www.genecards.org/cgi-bin/carddisp.pl?gene=IL22RA1
JAM3	Junctional Adhesion Molecule 3	Protein Coding	42	GC11P134068	9.71879768371582	https://www.genecards.org/cgi-bin/carddisp.pl?gene=JAM3
TGFB1	Transforming Growth Factor Beta 1	Protein Coding	49	GC19M041301	9.7002649307251	https://www.genecards.org/cgi-bin/carddisp.pl?gene=TGFB1
SIGLEC1	Sialic Acid Binding Ig Like Lectin 1	Protein Coding	40	GC20M003686	9.671217918396	https://www.genecards.org/cgi-bin/carddisp.pl?gene=SIGLEC1
STAT3	Signal Transducer And Activator Of Transcription 3	Protein Coding	50	GC17M042313	9.64412784576416	https://www.genecards.org/cgi-bin/carddisp.pl?gene=STAT3
TNFSF14	TNF Superfamily Member 14	Protein Coding	40	GC19M006663	9.61787414550781	https://www.genecards.org/cgi-bin/carddisp.pl?gene=TNFSF14
IL18BP	Interleukin 18 Binding Protein	Protein Coding	40	GC11P071998	9.56968975067139	https://www.genecards.org/cgi-bin/carddisp.pl?gene=IL18BP
CXCL5	C-X-C Motif Chemokine Ligand 5	Protein Coding	39	GC04M073995	9.54626560211182	https://www.genecards.org/cgi-bin/carddisp.pl?gene=CXCL5
PLA2G2A	Phospholipase A2 Group IIA	Protein Coding	45	GC01M019975	9.49075889587402	https://www.genecards.org/cgi-bin/carddisp.pl?gene=PLA2G2A
SELL	Selectin L	Protein Coding	42	GC01M169690	9.47059631347656	https://www.genecards.org/cgi-bin/carddisp.pl?gene=SELL
NFKB1	Nuclear Factor Kappa B Subunit 1	Protein Coding	49	GC04P102501	9.3965311050415	https://www.genecards.org/cgi-bin/carddisp.pl?gene=NFKB1
SRF	Serum Response Factor	Protein Coding	41	GC06P043171	9.33473491668701	https://www.genecards.org/cgi-bin/carddisp.pl?gene=SRF
PLA2G10	Phospholipase A2 Group X	Protein Coding	42	GC16M014672	9.33377742767334	https://www.genecards.org/cgi-bin/carddisp.pl?gene=PLA2G10
ITGAL	Integrin Subunit Alpha L	Protein Coding	45	GC16P030472	9.28216361999512	https://www.genecards.org/cgi-bin/carddisp.pl?gene=ITGAL
H19	H19 Imprinted Maternally Expressed Transcript	RNA Gene	28	GC11M001995	9.27449417114258	https://www.genecards.org/cgi-bin/carddisp.pl?gene=H19
CDH11	Cadherin 11	Protein Coding	46	GC16M064943	9.26496028900146	https://www.genecards.org/cgi-bin/carddisp.pl?gene=CDH11
HOTAIR	HOX Transcript Antisense RNA	RNA Gene	25	GC12M053962	9.24205589294434	https://www.genecards.org/cgi-bin/carddisp.pl?gene=HOTAIR
TNFRSF4	TNF Receptor Superfamily Member 4	Protein Coding	40	GC01M001211	9.21811389923096	https://www.genecards.org/cgi-bin/carddisp.pl?gene=TNFRSF4
IL26	Interleukin 26	Protein Coding	34	GC12M068201	9.18948554992676	https://www.genecards.org/cgi-bin/carddisp.pl?gene=IL26
ACAN	Aggrecan	Protein Coding	46	GC15P118102	9.12062644958496	https://www.genecards.org/cgi-bin/carddisp.pl?gene=ACAN
ADAMTS4	ADAM Metallopeptidase With Thrombospondin Type 1 Motif 4	Protein Coding	42	GC01M161184	9.06175804138184	https://www.genecards.org/cgi-bin/carddisp.pl?gene=ADAMTS4
IL1RAP	Interleukin 1 Receptor Accessory Protein	Protein Coding	43	GC03P190514	8.97215843200684	https://www.genecards.org/cgi-bin/carddisp.pl?gene=IL1RAP
LTBR	Lymphotoxin Beta Receptor	Protein Coding	40	GC12P006375	8.88043785095215	https://www.genecards.org/cgi-bin/carddisp.pl?gene=LTBR
SFTPD	Surfactant Protein D	Protein Coding	42	GC10M079937	8.76853656768799	https://www.genecards.org/cgi-bin/carddisp.pl?gene=SFTPD
IGKC	Immunoglobulin Kappa Constant	Protein Coding	34	GC02M090885	8.68102836608887	https://www.genecards.org/cgi-bin/carddisp.pl?gene=IGKC
DEK	DEK Proto-Oncogene	Protein Coding	40	GC06M018224	8.66260623931885	https://www.genecards.org/cgi-bin/carddisp.pl?gene=DEK
MALAT1	Metastasis Associated Lung Adenocarcinoma Transcript 1	RNA Gene	24	GC11P069984	8.59212112426758	https://www.genecards.org/cgi-bin/carddisp.pl?gene=MALAT1
IL17B	Interleukin 17B	Protein Coding	38	GC05M149371	8.57960224151611	https://www.genecards.org/cgi-bin/carddisp.pl?gene=IL17B
ZFAS1	ZNFX1 Antisense RNA 1	RNA Gene	20	GC20P049276	8.5026216506958	https://www.genecards.org/cgi-bin/carddisp.pl?gene=ZFAS1
SNHG29	Small Nucleolar RNA Host Gene 29	RNA Gene	18	GC17P017038	8.5026216506958	https://www.genecards.org/cgi-bin/carddisp.pl?gene=SNHG29
UCA1	Urothelial Cancer Associated 1	RNA Gene	22	GC19P015828	8.44160556793213	https://www.genecards.org/cgi-bin/carddisp.pl?gene=UCA1
TPMT	Thiopurine S-Methyltransferase	Protein Coding	45	GC06M018128	8.32906818389893	https://www.genecards.org/cgi-bin/carddisp.pl?gene=TPMT
CCN6	Cellular Communication Network Factor 6	Protein Coding	33	GC06P112053	8.23955249786377	https://www.genecards.org/cgi-bin/carddisp.pl?gene=CCN6
CSF3	Colony Stimulating Factor 3	Protein Coding	38	GC17P040015	8.14752388000488	https://www.genecards.org/cgi-bin/carddisp.pl?gene=CSF3
ICOS	Inducible T Cell Costimulator	Protein Coding	42	GC02P203937	8.05786895751953	https://www.genecards.org/cgi-bin/carddisp.pl?gene=ICOS
HAPLN1	Hyaluronan And Proteoglycan Link Protein 1	Protein Coding	41	GC05M083637	7.95537710189819	https://www.genecards.org/cgi-bin/carddisp.pl?gene=HAPLN1
SNHG28	Small Nucleolar RNA Host Gene 28	RNA Gene	17	GC01M159834	7.78368711471558	https://www.genecards.org/cgi-bin/carddisp.pl?gene=SNHG28
C5	Complement C5	Protein Coding	45	GC09M120933	7.74594879150391	https://www.genecards.org/cgi-bin/carddisp.pl?gene=C5
CCL21	C-C Motif Chemokine Ligand 21	Protein Coding	40	GC09M034709	7.66417121887207	https://www.genecards.org/cgi-bin/carddisp.pl?gene=CCL21
IL3	Interleukin 3	Protein Coding	41	GC05P132060	7.63214778900146	https://www.genecards.org/cgi-bin/carddisp.pl?gene=IL3
VDR	Vitamin D Receptor	Protein Coding	49	GC12M047841	7.5751690864563	https://www.genecards.org/cgi-bin/carddisp.pl?gene=VDR
MEFV	MEFV Innate Immuity Regulator, Pyrin	Protein Coding	42	GC16M007269	7.47699594497681	https://www.genecards.org/cgi-bin/carddisp.pl?gene=MEFV
IL33	Interleukin 33	Protein Coding	37	GC09P006572	7.39308500289917	https://www.genecards.org/cgi-bin/carddisp.pl?gene=IL33
ABCB1	ATP Binding Cassette Subfamily B Member 1	Protein Coding	49	GC07M087504	7.13931608200073	https://www.genecards.org/cgi-bin/carddisp.pl?gene=ABCB1
AIRE	Autoimmune Regulator	Protein Coding	44	GC21P044285	7.09118843078613	https://www.genecards.org/cgi-bin/carddisp.pl?gene=AIRE
HMGB2	High Mobility Group Box 2	Protein Coding	40	GC04M173331	7.0858736038208	https://www.genecards.org/cgi-bin/carddisp.pl?gene=HMGB2
DCLRE1C	DNA Cross-Link Repair 1C	Protein Coding	42	GC10M014897	6.96957445144653	https://www.genecards.org/cgi-bin/carddisp.pl?gene=DCLRE1C
PTPRC	Protein Tyrosine Phosphatase Receptor Type C	Protein Coding	49	GC01P198607	6.95426893234253	https://www.genecards.org/cgi-bin/carddisp.pl?gene=PTPRC
MIF-AS1	MIF Antisense RNA 1	RNA Gene	15	GC22M023893	6.91599035263062	https://www.genecards.org/cgi-bin/carddisp.pl?gene=MIF-AS1
IL6-AS1	IL6 Antisense RNA 1	RNA Gene	12	GC07M022728	6.91599035263062	https://www.genecards.org/cgi-bin/carddisp.pl?gene=IL6-AS1
PRL	Prolactin	Protein Coding	41	GC06M022287	6.89391660690308	https://www.genecards.org/cgi-bin/carddisp.pl?gene=PRL
NOD2	Nucleotide Binding Oligomerization Domain Containing 2	Protein Coding	46	GC16P050693	6.85216331481934	https://www.genecards.org/cgi-bin/carddisp.pl?gene=NOD2
TP53	Tumor Protein P53	Protein Coding	50	GC17M007661	6.83279752731323	https://www.genecards.org/cgi-bin/carddisp.pl?gene=TP53
TNFSF12	TNF Superfamily Member 12	Protein Coding	39	GC17P011166	6.80856275558472	https://www.genecards.org/cgi-bin/carddisp.pl?gene=TNFSF12
FBXL19-AS1	FBXL19 Antisense RNA 1	RNA Gene	19	GC16M037214	6.80160522460938	https://www.genecards.org/cgi-bin/carddisp.pl?gene=FBXL19-AS1
TNFRSF13B	TNF Receptor Superfamily Member 13B	Protein Coding	44	GC17M016929	6.78075504302979	https://www.genecards.org/cgi-bin/carddisp.pl?gene=TNFRSF13B
KIT	KIT Proto-Oncogene, Receptor Tyrosine Kinase	Protein Coding	50	GC04P054657	6.77482461929321	https://www.genecards.org/cgi-bin/carddisp.pl?gene=KIT
C4A	Complement C4A (Rodgers Blood Group)	Protein Coding	43	GC06P083718	6.76714324951172	https://www.genecards.org/cgi-bin/carddisp.pl?gene=C4A
RAG2	Recombination Activating 2	Protein Coding	41	GC11M036575	6.69024991989136	https://www.genecards.org/cgi-bin/carddisp.pl?gene=RAG2
MICA	MHC Class I Polypeptide-Related Sequence A	Protein Coding	38	GC06P031399	6.52515506744385	https://www.genecards.org/cgi-bin/carddisp.pl?gene=MICA
PPP1CA	Protein Phosphatase 1 Catalytic Subunit Alpha	Protein Coding	45	GC11M089964	6.44646692276001	https://www.genecards.org/cgi-bin/carddisp.pl?gene=PPP1CA
MS4A1	Membrane Spanning 4-Domains A1	Protein Coding	45	GC11P060512	6.43763017654419	https://www.genecards.org/cgi-bin/carddisp.pl?gene=MS4A1
NLRP3	NLR Family Pyrin Domain Containing 3	Protein Coding	45	GC01P247415	6.42921209335327	https://www.genecards.org/cgi-bin/carddisp.pl?gene=NLRP3
TYMS	Thymidylate Synthetase	Protein Coding	46	GC18P000657	6.4169979095459	https://www.genecards.org/cgi-bin/carddisp.pl?gene=TYMS
NFKB2	Nuclear Factor Kappa B Subunit 2	Protein Coding	49	GC10P102394	6.40002346038818	https://www.genecards.org/cgi-bin/carddisp.pl?gene=NFKB2
GZMB	Granzyme B	Protein Coding	45	GC14M024630	6.33729600906372	https://www.genecards.org/cgi-bin/carddisp.pl?gene=GZMB
TAP2	Transporter 2, ATP Binding Cassette Subfamily B Member	Protein Coding	43	GC06M032821	6.31410932540894	https://www.genecards.org/cgi-bin/carddisp.pl?gene=TAP2
CXCL13	C-X-C Motif Chemokine Ligand 13	Protein Coding	40	GC04P077511	6.22862482070923	https://www.genecards.org/cgi-bin/carddisp.pl?gene=CXCL13
IGHG2	Immunoglobulin Heavy Constant Gamma 2 (G2m Marker)	Protein Coding	30	GC14M112709	6.11753416061401	https://www.genecards.org/cgi-bin/carddisp.pl?gene=IGHG2
FGFR1	Fibroblast Growth Factor Receptor 1	Protein Coding	52	GC08M038400	6.09279918670654	https://www.genecards.org/cgi-bin/carddisp.pl?gene=FGFR1
IL12B	Interleukin 12B	Protein Coding	42	GC05M159314	6.08010816574097	https://www.genecards.org/cgi-bin/carddisp.pl?gene=IL12B
TH	Tyrosine Hydroxylase	Protein Coding	49	GC11M002163	6.02469110488892	https://www.genecards.org/cgi-bin/carddisp.pl?gene=TH
PPP1CB	Protein Phosphatase 1 Catalytic Subunit Beta	Protein Coding	45	GC02P028752	5.986656665802	https://www.genecards.org/cgi-bin/carddisp.pl?gene=PPP1CB
MUC1	Mucin 1, Cell Surface Associated	Protein Coding	47	GC01M155185	5.85936689376831	https://www.genecards.org/cgi-bin/carddisp.pl?gene=MUC1
C4B	Complement C4B (Chido Blood Group)	Protein Coding	43	GC06P032014	5.66322803497314	https://www.genecards.org/cgi-bin/carddisp.pl?gene=C4B
ACE	Angiotensin I Converting Enzyme	Protein Coding	49	GC17P063477	5.65823602676392	https://www.genecards.org/cgi-bin/carddisp.pl?gene=ACE
ESR1	Estrogen Receptor 1	Protein Coding	50	GC06P151656	5.6266827583313	https://www.genecards.org/cgi-bin/carddisp.pl?gene=ESR1
PRKCQ	Protein Kinase C Theta	Protein Coding	47	GC10M006526	5.60629653930664	https://www.genecards.org/cgi-bin/carddisp.pl?gene=PRKCQ
BCL2	BCL2 Apoptosis Regulator	Protein Coding	48	GC18M063123	5.60219812393188	https://www.genecards.org/cgi-bin/carddisp.pl?gene=BCL2
DPP4	Dipeptidyl Peptidase 4	Protein Coding	48	GC02M161992	5.56756401062012	https://www.genecards.org/cgi-bin/carddisp.pl?gene=DPP4
LTF	Lactotransferrin	Protein Coding	44	GC03M046435	5.52004909515381	https://www.genecards.org/cgi-bin/carddisp.pl?gene=LTF
LEP	Leptin	Protein Coding	45	GC07P128241	5.38112449645996	https://www.genecards.org/cgi-bin/carddisp.pl?gene=LEP
GSTM1	Glutathione S-Transferase Mu 1	Protein Coding	40	GC01P109687	5.33080863952637	https://www.genecards.org/cgi-bin/carddisp.pl?gene=GSTM1
CD19	CD19 Molecule	Protein Coding	48	GC16P040925	5.30012035369873	https://www.genecards.org/cgi-bin/carddisp.pl?gene=CD19
PON1	Paraoxonase 1	Protein Coding	46	GC07M095297	5.27817678451538	https://www.genecards.org/cgi-bin/carddisp.pl?gene=PON1
B2M	Beta-2-Microglobulin	Protein Coding	46	GC15P044711	5.27215766906738	https://www.genecards.org/cgi-bin/carddisp.pl?gene=B2M
IMPDH2	Inosine Monophosphate Dehydrogenase 2	Protein Coding	46	GC03M051162	5.26210165023804	https://www.genecards.org/cgi-bin/carddisp.pl?gene=IMPDH2
TTC7A	Tetratricopeptide Repeat Domain 7A	Protein Coding	37	GC02P046906	5.25752353668213	https://www.genecards.org/cgi-bin/carddisp.pl?gene=TTC7A
TNFRSF14	TNF Receptor Superfamily Member 14	Protein Coding	41	GC01P003935	5.2502236366272	https://www.genecards.org/cgi-bin/carddisp.pl?gene=TNFRSF14
CD8A	CD8a Molecule	Protein Coding	44	GC02M086784	5.23050594329834	https://www.genecards.org/cgi-bin/carddisp.pl?gene=CD8A
CCN1	Cellular Communication Network Factor 1	Protein Coding	29	GC01P085581	5.21501922607422	https://www.genecards.org/cgi-bin/carddisp.pl?gene=CCN1
HIF1A	Hypoxia Inducible Factor 1 Subunit Alpha	Protein Coding	45	GC14P061695	5.19260168075562	https://www.genecards.org/cgi-bin/carddisp.pl?gene=HIF1A
IL19	Interleukin 19	Protein Coding	38	GC01P206770	5.19197940826416	https://www.genecards.org/cgi-bin/carddisp.pl?gene=IL19
IL4R	Interleukin 4 Receptor	Protein Coding	46	GC16P027992	5.16874980926514	https://www.genecards.org/cgi-bin/carddisp.pl?gene=IL4R
KIF5A	Kinesin Family Member 5A	Protein Coding	44	GC12P057549	5.13750028610229	https://www.genecards.org/cgi-bin/carddisp.pl?gene=KIF5A
CR2	Complement C3d Receptor 2	Protein Coding	45	GC01P207454	5.13590145111084	https://www.genecards.org/cgi-bin/carddisp.pl?gene=CR2
CDK6	Cyclin Dependent Kinase 6	Protein Coding	50	GC07M092604	5.07699966430664	https://www.genecards.org/cgi-bin/carddisp.pl?gene=CDK6
IRAK1	Interleukin 1 Receptor Associated Kinase 1	Protein Coding	47	GC0XM154010	5.05694580078125	https://www.genecards.org/cgi-bin/carddisp.pl?gene=IRAK1
B3GAT1	Beta-1,3-Glucuronyltransferase 1	Protein Coding	42	GC11M134378	5.0528998374939	https://www.genecards.org/cgi-bin/carddisp.pl?gene=B3GAT1
HLA-DRA	Major Histocompatibility Complex, Class II, DR Alpha	Protein Coding	45	GC06P032439	5.04247856140137	https://www.genecards.org/cgi-bin/carddisp.pl?gene=HLA-DRA
IGF1	Insulin Like Growth Factor 1	Protein Coding	46	GC12M102395	4.94665908813477	https://www.genecards.org/cgi-bin/carddisp.pl?gene=IGF1
CALCA	Calcitonin Related Polypeptide Alpha	Protein Coding	42	GC11M014945	4.89609575271606	https://www.genecards.org/cgi-bin/carddisp.pl?gene=CALCA
SERPINE1	Serpin Family E Member 1	Protein Coding	48	GC07P101127	4.89271879196167	https://www.genecards.org/cgi-bin/carddisp.pl?gene=SERPINE1
HLA-G	Major Histocompatibility Complex, Class I, G	Protein Coding	42	GC06P083645	4.89271879196167	https://www.genecards.org/cgi-bin/carddisp.pl?gene=HLA-G
CD226	CD226 Molecule	Protein Coding	41	GC18M069831	4.88501310348511	https://www.genecards.org/cgi-bin/carddisp.pl?gene=CD226
INPP5E	Inositol Polyphosphate-5-Phosphatase E	Protein Coding	40	GC09M136428	4.87353849411011	https://www.genecards.org/cgi-bin/carddisp.pl?gene=INPP5E
RELN	Reelin	Protein Coding	42	GC07M103471	4.85073184967041	https://www.genecards.org/cgi-bin/carddisp.pl?gene=RELN
CALR	Calreticulin	Protein Coding	49	GC19P012938	4.84246063232422	https://www.genecards.org/cgi-bin/carddisp.pl?gene=CALR
RAG1	Recombination Activating 1	Protein Coding	45	GC11P036538	4.82784271240234	https://www.genecards.org/cgi-bin/carddisp.pl?gene=RAG1
ADA	Adenosine Deaminase	Protein Coding	49	GC20M044620	4.80336761474609	https://www.genecards.org/cgi-bin/carddisp.pl?gene=ADA
INS	Insulin	Protein Coding	45	GC11M002159	4.78981065750122	https://www.genecards.org/cgi-bin/carddisp.pl?gene=INS
OLIG3	Oligodendrocyte Transcription Factor 3	Protein Coding	37	GC06M137492	4.7820873260498	https://www.genecards.org/cgi-bin/carddisp.pl?gene=OLIG3
CCR3	C-C Motif Chemokine Receptor 3	Protein Coding	44	GC03P046771	4.78023099899292	https://www.genecards.org/cgi-bin/carddisp.pl?gene=CCR3
CD5	CD5 Molecule	Protein Coding	40	GC11P061114	4.77287006378174	https://www.genecards.org/cgi-bin/carddisp.pl?gene=CD5
MMEL1	Membrane Metalloendopeptidase Like 1	Protein Coding	36	GC01M002590	4.72129535675049	https://www.genecards.org/cgi-bin/carddisp.pl?gene=MMEL1
BIRC5	Baculoviral IAP Repeat Containing 5	Protein Coding	45	GC17P078214	4.67961072921753	https://www.genecards.org/cgi-bin/carddisp.pl?gene=BIRC5
NOS3	Nitric Oxide Synthase 3	Protein Coding	49	GC07P150990	4.67540884017944	https://www.genecards.org/cgi-bin/carddisp.pl?gene=NOS3
TAP1	Transporter 1, ATP Binding Cassette Subfamily B Member	Protein Coding	45	GC06M066023	4.65306043624878	https://www.genecards.org/cgi-bin/carddisp.pl?gene=TAP1
FGF2	Fibroblast Growth Factor 2	Protein Coding	44	GC04P122826	4.63889598846436	https://www.genecards.org/cgi-bin/carddisp.pl?gene=FGF2
STAT1	Signal Transducer And Activator Of Transcription 1	Protein Coding	50	GC02M190908	4.61315870285034	https://www.genecards.org/cgi-bin/carddisp.pl?gene=STAT1
RUNX1	RUNX Family Transcription Factor 1	Protein Coding	46	GC21M034787	4.60553216934204	https://www.genecards.org/cgi-bin/carddisp.pl?gene=RUNX1
AFF3	AF4/FMR2 Family Member 3	Protein Coding	37	GC02M099545	4.54307079315186	https://www.genecards.org/cgi-bin/carddisp.pl?gene=AFF3
CCL11	C-C Motif Chemokine Ligand 11	Protein Coding	41	GC17P034285	4.52056789398193	https://www.genecards.org/cgi-bin/carddisp.pl?gene=CCL11
IL17F	Interleukin 17F	Protein Coding	41	GC06M066315	4.4942798614502	https://www.genecards.org/cgi-bin/carddisp.pl?gene=IL17F
H2AC18	H2A Clustered Histone 18	Protein Coding	26	GC01M152015	4.48558235168457	https://www.genecards.org/cgi-bin/carddisp.pl?gene=H2AC18
TRIM21	Tripartite Motif Containing 21	Protein Coding	41	GC11M004384	4.46779489517212	https://www.genecards.org/cgi-bin/carddisp.pl?gene=TRIM21
PRKCH	Protein Kinase C Eta	Protein Coding	48	GC14P061187	4.45383644104004	https://www.genecards.org/cgi-bin/carddisp.pl?gene=PRKCH
CD80	CD80 Molecule	Protein Coding	40	GC03M119524	4.43002510070801	https://www.genecards.org/cgi-bin/carddisp.pl?gene=CD80
HLA-DQA2	Major Histocompatibility Complex, Class II, DQ Alpha 2	Protein Coding	36	GC06P032741	4.42359781265259	https://www.genecards.org/cgi-bin/carddisp.pl?gene=HLA-DQA2
DKK1	Dickkopf WNT Signaling Pathway Inhibitor 1	Protein Coding	43	GC10P052314	4.41774845123291	https://www.genecards.org/cgi-bin/carddisp.pl?gene=DKK1
FN1	Fibronectin 1	Protein Coding	48	GC02M215360	4.4098858833313	https://www.genecards.org/cgi-bin/carddisp.pl?gene=FN1
NAT2	N-Acetyltransferase 2	Protein Coding	41	GC08P018391	4.35838413238525	https://www.genecards.org/cgi-bin/carddisp.pl?gene=NAT2
VIM	Vimentin	Protein Coding	48	GC10P017227	4.34210824966431	https://www.genecards.org/cgi-bin/carddisp.pl?gene=VIM
ICOSLG	Inducible T Cell Costimulator Ligand	Protein Coding	39	GC21M044222	4.32361078262329	https://www.genecards.org/cgi-bin/carddisp.pl?gene=ICOSLG
TNFSF13	TNF Superfamily Member 13	Protein Coding	43	GC17P007558	4.31613731384277	https://www.genecards.org/cgi-bin/carddisp.pl?gene=TNFSF13
NFKBIE	NFKB Inhibitor Epsilon	Protein Coding	38	GC06M044258	4.31299304962158	https://www.genecards.org/cgi-bin/carddisp.pl?gene=NFKBIE
PRKCD	Protein Kinase C Delta	Protein Coding	50	GC03P053156	4.30361366271973	https://www.genecards.org/cgi-bin/carddisp.pl?gene=PRKCD
CCN2	Cellular Communication Network Factor 2	Protein Coding	37	GC06M131948	4.28822374343872	https://www.genecards.org/cgi-bin/carddisp.pl?gene=CCN2
MMP14	Matrix Metallopeptidase 14	Protein Coding	49	GC14P032700	4.27941942214966	https://www.genecards.org/cgi-bin/carddisp.pl?gene=MMP14
ADRB2	Adrenoceptor Beta 2	Protein Coding	47	GC05P148825	4.26246500015259	https://www.genecards.org/cgi-bin/carddisp.pl?gene=ADRB2
HLA-C	Major Histocompatibility Complex, Class I, C	Protein Coding	44	GC06M065914	4.2592625617981	https://www.genecards.org/cgi-bin/carddisp.pl?gene=HLA-C
CD274	CD274 Molecule	Protein Coding	42	GC09P005450	4.25684785842896	https://www.genecards.org/cgi-bin/carddisp.pl?gene=CD274
ICAM3	Intercellular Adhesion Molecule 3	Protein Coding	41	GC19M010405	4.21396064758301	https://www.genecards.org/cgi-bin/carddisp.pl?gene=ICAM3
CFI	Complement Factor I	Protein Coding	45	GC04M109732	4.17621564865112	https://www.genecards.org/cgi-bin/carddisp.pl?gene=CFI
ATM	ATM Serine/Threonine Kinase	Protein Coding	50	GC11P108222	4.17269706726074	https://www.genecards.org/cgi-bin/carddisp.pl?gene=ATM
PSMB9	Proteasome 20S Subunit Beta 9	Protein Coding	45	GC06P083730	4.16775703430176	https://www.genecards.org/cgi-bin/carddisp.pl?gene=PSMB9
NPY	Neuropeptide Y	Protein Coding	44	GC07P024290	4.15509366989136	https://www.genecards.org/cgi-bin/carddisp.pl?gene=NPY
HTR2A	5-Hydroxytryptamine Receptor 2A	Protein Coding	46	GC13M046831	4.13807964324951	https://www.genecards.org/cgi-bin/carddisp.pl?gene=HTR2A
ETS1	ETS Proto-Oncogene 1, Transcription Factor	Protein Coding	45	GC11M128458	4.13199472427368	https://www.genecards.org/cgi-bin/carddisp.pl?gene=ETS1
RBPJ	Recombination Signal Binding Protein For Immunoglobulin Kappa J Region	Protein Coding	45	GC04P026105	4.12726831436157	https://www.genecards.org/cgi-bin/carddisp.pl?gene=RBPJ
FPGS	Folylpolyglutamate Synthase	Protein Coding	41	GC09P127794	4.1203556060791	https://www.genecards.org/cgi-bin/carddisp.pl?gene=FPGS
WAS	WASP Actin Nucleation Promoting Factor	Protein Coding	46	GC0XP048676	4.11977624893188	https://www.genecards.org/cgi-bin/carddisp.pl?gene=WAS
MMP7	Matrix Metallopeptidase 7	Protein Coding	46	GC11M102425	4.10424566268921	https://www.genecards.org/cgi-bin/carddisp.pl?gene=MMP7
MTRR	5-Methyltetrahydrofolate-Homocysteine Methyltransferase Reductase	Protein Coding	42	GC05P007851	4.09109878540039	https://www.genecards.org/cgi-bin/carddisp.pl?gene=MTRR
IL5	Interleukin 5	Protein Coding	43	GC05M132541	4.08029556274414	https://www.genecards.org/cgi-bin/carddisp.pl?gene=IL5
PRDM1	PR/SET Domain 1	Protein Coding	43	GC06P105993	4.07830667495728	https://www.genecards.org/cgi-bin/carddisp.pl?gene=PRDM1
TLR3	Toll Like Receptor 3	Protein Coding	49	GC04P186059	4.07211065292358	https://www.genecards.org/cgi-bin/carddisp.pl?gene=TLR3
CCR4	C-C Motif Chemokine Receptor 4	Protein Coding	43	GC03P032951	4.06765937805176	https://www.genecards.org/cgi-bin/carddisp.pl?gene=CCR4
SPRED2	Sprouty Related EVH1 Domain Containing 2	Protein Coding	41	GC02M065307	4.05440711975098	https://www.genecards.org/cgi-bin/carddisp.pl?gene=SPRED2
HLA-A	Major Histocompatibility Complex, Class I, A	Protein Coding	45	GC06P083654	4.05362319946289	https://www.genecards.org/cgi-bin/carddisp.pl?gene=HLA-A
CD81	CD81 Molecule	Protein Coding	44	GC11P002532	4.04622316360474	https://www.genecards.org/cgi-bin/carddisp.pl?gene=CD81
MYC	MYC Proto-Oncogene, BHLH Transcription Factor	Protein Coding	49	GC08P127735	4.04226112365723	https://www.genecards.org/cgi-bin/carddisp.pl?gene=MYC
CCL19	C-C Motif Chemokine Ligand 19	Protein Coding	39	GC09M034698	4.04226112365723	https://www.genecards.org/cgi-bin/carddisp.pl?gene=CCL19
HAVCR2	Hepatitis A Virus Cellular Receptor 2	Protein Coding	44	GC05M157063	4.0383882522583	https://www.genecards.org/cgi-bin/carddisp.pl?gene=HAVCR2
VWF	Von Willebrand Factor	Protein Coding	47	GC12M005917	4.02669095993042	https://www.genecards.org/cgi-bin/carddisp.pl?gene=VWF
GGH	Gamma-Glutamyl Hydrolase	Protein Coding	42	GC08M063014	3.99888277053833	https://www.genecards.org/cgi-bin/carddisp.pl?gene=GGH
MUC5B	Mucin 5B, Oligomeric Mucus/Gel-Forming	Protein Coding	41	GC11P001831	3.99300956726074	https://www.genecards.org/cgi-bin/carddisp.pl?gene=MUC5B
MTR	5-Methyltetrahydrofolate-Homocysteine Methyltransferase	Protein Coding	46	GC01P236795	3.9714150428772	https://www.genecards.org/cgi-bin/carddisp.pl?gene=MTR
TAC1	Tachykinin Precursor 1	Protein Coding	41	GC07P097731	3.97101163864136	https://www.genecards.org/cgi-bin/carddisp.pl?gene=TAC1
PLAT	Plasminogen Activator, Tissue Type	Protein Coding	48	GC08M042174	3.96291399002075	https://www.genecards.org/cgi-bin/carddisp.pl?gene=PLAT
CD83	CD83 Molecule	Protein Coding	38	GC06P014117	3.95790767669678	https://www.genecards.org/cgi-bin/carddisp.pl?gene=CD83
TYK2	Tyrosine Kinase 2	Protein Coding	50	GC19M010350	3.95113515853882	https://www.genecards.org/cgi-bin/carddisp.pl?gene=TYK2
TRB	T Cell Receptor Beta Locus	Protein Coding	19	GC07P148690	3.94862651824951	https://www.genecards.org/cgi-bin/carddisp.pl?gene=TRB
ITPA	Inosine Triphosphatase	Protein Coding	44	GC20P004250	3.93753480911255	https://www.genecards.org/cgi-bin/carddisp.pl?gene=ITPA
SERPINA1	Serpin Family A Member 1	Protein Coding	47	GC14M094376	3.92512512207031	https://www.genecards.org/cgi-bin/carddisp.pl?gene=SERPINA1
EEF1A1	Eukaryotic Translation Elongation Factor 1 Alpha 1	Protein Coding	42	GC06M073515	3.91515254974365	https://www.genecards.org/cgi-bin/carddisp.pl?gene=EEF1A1
CD2	CD2 Molecule	Protein Coding	42	GC01P116754	3.90770244598389	https://www.genecards.org/cgi-bin/carddisp.pl?gene=CD2
IRF4	Interferon Regulatory Factor 4	Protein Coding	42	GC06P000391	3.90660691261292	https://www.genecards.org/cgi-bin/carddisp.pl?gene=IRF4
BSG	Basigin (Ok Blood Group)	Protein Coding	42	GC19P000571	3.90520405769348	https://www.genecards.org/cgi-bin/carddisp.pl?gene=BSG
SUMO4	Small Ubiquitin Like Modifier 4	Protein Coding	38	GC06P149401	3.89454698562622	https://www.genecards.org/cgi-bin/carddisp.pl?gene=SUMO4
KITLG	KIT Ligand	Protein Coding	43	GC12M088492	3.87921810150146	https://www.genecards.org/cgi-bin/carddisp.pl?gene=KITLG
EGFR	Epidermal Growth Factor Receptor	Protein Coding	51	GC07P055019	3.87037992477417	https://www.genecards.org/cgi-bin/carddisp.pl?gene=EGFR
NOTCH4	Notch Receptor 4	Protein Coding	44	GC06M065988	3.86932754516602	https://www.genecards.org/cgi-bin/carddisp.pl?gene=NOTCH4
CPT2	Carnitine Palmitoyltransferase 2	Protein Coding	48	GC01P053196	3.86864972114563	https://www.genecards.org/cgi-bin/carddisp.pl?gene=CPT2
WIPF1	WAS/WASL Interacting Protein Family Member 1	Protein Coding	42	GC02M174559	3.86864972114563	https://www.genecards.org/cgi-bin/carddisp.pl?gene=WIPF1
IRF2BP2	Interferon Regulatory Factor 2 Binding Protein 2	Protein Coding	36	GC01M234604	3.86864972114563	https://www.genecards.org/cgi-bin/carddisp.pl?gene=IRF2BP2
AIS2	Autoimmune Susceptibility 2	Genetic Locus	2	GC07U901482	3.86864972114563	https://www.genecards.org/cgi-bin/carddisp.pl?gene=AIS2
AIS3	Autoimmune Susceptibility 3 (Vitiligo Specific)	Genetic Locus	2	GC08U900492	3.86864972114563	https://www.genecards.org/cgi-bin/carddisp.pl?gene=AIS3
AIS4	Autoimmune Disease, Susceptibility To, 4	Genetic Locus	2	GC04U900482	3.86864972114563	https://www.genecards.org/cgi-bin/carddisp.pl?gene=AIS4
ATOD1	Dermatitis, Atopic	Genetic Locus	2	GC03U902187	3.86864972114563	https://www.genecards.org/cgi-bin/carddisp.pl?gene=ATOD1
ATOD3	Dermatitis, Atopic, 3	Genetic Locus	2	GC20U990080	3.86864972114563	https://www.genecards.org/cgi-bin/carddisp.pl?gene=ATOD3
ATOD5	Dermatitis, Atopic, 5	Genetic Locus	2	GC13U900216	3.86864972114563	https://www.genecards.org/cgi-bin/carddisp.pl?gene=ATOD5
ATOD6	Dermatitis, Atopic, 6	Genetic Locus	2	GC05U990174	3.86864972114563	https://www.genecards.org/cgi-bin/carddisp.pl?gene=ATOD6
ATOD7	Dermatitis, Atopic, Susceptibility To, 7	Genetic Locus	1	GC11U901436	3.86864972114563	https://www.genecards.org/cgi-bin/carddisp.pl?gene=ATOD7
ATOD8	Dermatitis, Atopic, 8	Genetic Locus	1	GC04U902095	3.86864972114563	https://www.genecards.org/cgi-bin/carddisp.pl?gene=ATOD8
ATOD9	Dermatitis, Atopic, 9	Genetic Locus	1	GC03U902459	3.86864972114563	https://www.genecards.org/cgi-bin/carddisp.pl?gene=ATOD9
CXCL16	C-X-C Motif Chemokine Ligand 16	Protein Coding	38	GC17M004733	3.85871648788452	https://www.genecards.org/cgi-bin/carddisp.pl?gene=CXCL16
GATA3	GATA Binding Protein 3	Protein Coding	47	GC10P008045	3.85234212875366	https://www.genecards.org/cgi-bin/carddisp.pl?gene=GATA3
TNFSF4	TNF Superfamily Member 4	Protein Coding	39	GC01M173183	3.85234212875366	https://www.genecards.org/cgi-bin/carddisp.pl?gene=TNFSF4
MTOR	Mechanistic Target Of Rapamycin Kinase	Protein Coding	51	GC01M011106	3.83990859985352	https://www.genecards.org/cgi-bin/carddisp.pl?gene=MTOR
GSTT1	Glutathione S-Transferase Theta 1	Protein Coding	33	GC22Mi00270	3.82614231109619	https://www.genecards.org/cgi-bin/carddisp.pl?gene=GSTT1
CFLAR	CASP8 And FADD Like Apoptosis Regulator	Protein Coding	43	GC02P201117	3.82115745544434	https://www.genecards.org/cgi-bin/carddisp.pl?gene=CFLAR
ZAP70	Zeta Chain Of T Cell Receptor Associated Protein Kinase 70	Protein Coding	49	GC02P097753	3.82068061828613	https://www.genecards.org/cgi-bin/carddisp.pl?gene=ZAP70
CCL13	C-C Motif Chemokine Ligand 13	Protein Coding	36	GC17P034356	3.81133246421814	https://www.genecards.org/cgi-bin/carddisp.pl?gene=CCL13
PRF1	Perforin 1	Protein Coding	44	GC10M070597	3.80797863006592	https://www.genecards.org/cgi-bin/carddisp.pl?gene=PRF1
CD14	CD14 Molecule	Protein Coding	44	GC05M140631	3.80614757537842	https://www.genecards.org/cgi-bin/carddisp.pl?gene=CD14
GSTP1	Glutathione S-Transferase Pi 1	Protein Coding	48	GC11P067583	3.8035876750946	https://www.genecards.org/cgi-bin/carddisp.pl?gene=GSTP1
ANGPT1	Angiopoietin 1	Protein Coding	44	GC08M107246	3.78995037078857	https://www.genecards.org/cgi-bin/carddisp.pl?gene=ANGPT1
RNPC3	RNA Binding Region (RNP1, RRM) Containing 3	Protein Coding	35	GC01P103525	3.78787994384766	https://www.genecards.org/cgi-bin/carddisp.pl?gene=RNPC3
VIP	Vasoactive Intestinal Peptide	Protein Coding	43	GC06P152750	3.77534222602844	https://www.genecards.org/cgi-bin/carddisp.pl?gene=VIP
POMC	Proopiomelanocortin	Protein Coding	46	GC02M025160	3.77403092384338	https://www.genecards.org/cgi-bin/carddisp.pl?gene=POMC
TNFSF15	TNF Superfamily Member 15	Protein Coding	42	GC09M114784	3.77062582969666	https://www.genecards.org/cgi-bin/carddisp.pl?gene=TNFSF15
SRC	SRC Proto-Oncogene, Non-Receptor Tyrosine Kinase	Protein Coding	49	GC20P037344	3.74430418014526	https://www.genecards.org/cgi-bin/carddisp.pl?gene=SRC
GPT	Glutamic--Pyruvic Transaminase	Protein Coding	40	GC08P144502	3.73437404632568	https://www.genecards.org/cgi-bin/carddisp.pl?gene=GPT
UBASH3A	Ubiquitin Associated And SH3 Domain Containing A	Protein Coding	38	GC21P042403	3.72890472412109	https://www.genecards.org/cgi-bin/carddisp.pl?gene=UBASH3A
CP	Ceruloplasmin	Protein Coding	48	GC03M149162	3.72048950195313	https://www.genecards.org/cgi-bin/carddisp.pl?gene=CP
BLTP1	Bridge-Like Lipid Transfer Protein Family Member 1	Protein Coding	26	GC04P122154	3.71907043457031	https://www.genecards.org/cgi-bin/carddisp.pl?gene=BLTP1
AKT1	AKT Serine/Threonine Kinase 1	Protein Coding	50	GC14M104769	3.71010303497314	https://www.genecards.org/cgi-bin/carddisp.pl?gene=AKT1
PNP	Purine Nucleoside Phosphorylase	Protein Coding	45	GC14P020468	3.70901036262512	https://www.genecards.org/cgi-bin/carddisp.pl?gene=PNP
RPA3	Replication Protein A3	Protein Coding	40	GC07M008189	3.70378518104553	https://www.genecards.org/cgi-bin/carddisp.pl?gene=RPA3
TDRKH	Tudor And KH Domain Containing	Protein Coding	38	GC01M152176	3.70378518104553	https://www.genecards.org/cgi-bin/carddisp.pl?gene=TDRKH
F3	Coagulation Factor III, Tissue Factor	Protein Coding	44	GC01M094590	3.69094157218933	https://www.genecards.org/cgi-bin/carddisp.pl?gene=F3
ANGPT2	Angiopoietin 2	Protein Coding	45	GC08M006499	3.6768205165863	https://www.genecards.org/cgi-bin/carddisp.pl?gene=ANGPT2
GTF2I	General Transcription Factor IIi	Protein Coding	40	GC07P075448	3.673255443573	https://www.genecards.org/cgi-bin/carddisp.pl?gene=GTF2I
CCL18	C-C Motif Chemokine Ligand 18	Protein Coding	34	GC17P036064	3.66278648376465	https://www.genecards.org/cgi-bin/carddisp.pl?gene=CCL18
SOD1	Superoxide Dismutase 1	Protein Coding	50	GC21P031659	3.65682816505432	https://www.genecards.org/cgi-bin/carddisp.pl?gene=SOD1
ITGA4	Integrin Subunit Alpha 4	Protein Coding	46	GC02P181456	3.65640735626221	https://www.genecards.org/cgi-bin/carddisp.pl?gene=ITGA4
AR	Androgen Receptor	Protein Coding	50	GC0XP067544	3.65196204185486	https://www.genecards.org/cgi-bin/carddisp.pl?gene=AR
PIP4K2C	Phosphatidylinositol-5-Phosphate 4-Kinase Type 2 Gamma	Protein Coding	37	GC12P057591	3.63994336128235	https://www.genecards.org/cgi-bin/carddisp.pl?gene=PIP4K2C
SH2B3	SH2B Adaptor Protein 3	Protein Coding	45	GC12P111405	3.63671779632568	https://www.genecards.org/cgi-bin/carddisp.pl?gene=SH2B3
IL12A	Interleukin 12A	Protein Coding	42	GC03P159988	3.63285136222839	https://www.genecards.org/cgi-bin/carddisp.pl?gene=IL12A
MMP19	Matrix Metallopeptidase 19	Protein Coding	47	GC12M055835	3.6214599609375	https://www.genecards.org/cgi-bin/carddisp.pl?gene=MMP19
SELP	Selectin P	Protein Coding	44	GC01M169558	3.61021614074707	https://www.genecards.org/cgi-bin/carddisp.pl?gene=SELP
TNFRSF17	TNF Receptor Superfamily Member 17	Protein Coding	42	GC16P011965	3.6089186668396	https://www.genecards.org/cgi-bin/carddisp.pl?gene=TNFRSF17
PIK3CD	Phosphatidylinositol-4,5-Bisphosphate 3-Kinase Catalytic Subunit Delta	Protein Coding	51	GC01P009629	3.57806277275085	https://www.genecards.org/cgi-bin/carddisp.pl?gene=PIK3CD
CA2	Carbonic Anhydrase 2	Protein Coding	49	GC08P085463	3.56138157844543	https://www.genecards.org/cgi-bin/carddisp.pl?gene=CA2
HMOX1	Heme Oxygenase 1	Protein Coding	49	GC22P035380	3.5561203956604	https://www.genecards.org/cgi-bin/carddisp.pl?gene=HMOX1
EPO	Erythropoietin	Protein Coding	40	GC07P100720	3.54027986526489	https://www.genecards.org/cgi-bin/carddisp.pl?gene=EPO
ZFP36	ZFP36 Ring Finger Protein	Protein Coding	37	GC19P039406	3.54027986526489	https://www.genecards.org/cgi-bin/carddisp.pl?gene=ZFP36
SLC22A5	Solute Carrier Family 22 Member 5	Protein Coding	46	GC05P132369	3.53597855567932	https://www.genecards.org/cgi-bin/carddisp.pl?gene=SLC22A5
HAVCR1	Hepatitis A Virus Cellular Receptor 1	Protein Coding	41	GC05M157028	3.5302050113678	https://www.genecards.org/cgi-bin/carddisp.pl?gene=HAVCR1
EDN1	Endothelin 1	Protein Coding	46	GC06P012256	3.52270221710205	https://www.genecards.org/cgi-bin/carddisp.pl?gene=EDN1
PXK	PX Domain Containing Serine/Threonine Kinase Like	Protein Coding	37	GC03P058333	3.51411819458008	https://www.genecards.org/cgi-bin/carddisp.pl?gene=PXK
POU3F1	POU Class 3 Homeobox 1	Protein Coding	37	GC01M038095	3.51277017593384	https://www.genecards.org/cgi-bin/carddisp.pl?gene=POU3F1
CD1D	CD1d Molecule	Protein Coding	42	GC01P158178	3.50770568847656	https://www.genecards.org/cgi-bin/carddisp.pl?gene=CD1D
IRF1	Interferon Regulatory Factor 1	Protein Coding	45	GC05M132440	3.50112056732178	https://www.genecards.org/cgi-bin/carddisp.pl?gene=IRF1
TACR1	Tachykinin Receptor 1	Protein Coding	44	GC02M075112	3.49108672142029	https://www.genecards.org/cgi-bin/carddisp.pl?gene=TACR1
IFIH1	Interferon Induced With Helicase C Domain 1	Protein Coding	45	GC02M162267	3.48580026626587	https://www.genecards.org/cgi-bin/carddisp.pl?gene=IFIH1
TNFSF10	TNF Superfamily Member 10	Protein Coding	42	GC03M172505	3.48199701309204	https://www.genecards.org/cgi-bin/carddisp.pl?gene=TNFSF10
APOM	Apolipoprotein M	Protein Coding	40	GC06P083702	3.47777795791626	https://www.genecards.org/cgi-bin/carddisp.pl?gene=APOM
IGFBP1	Insulin Like Growth Factor Binding Protein 1	Protein Coding	41	GC07P047770	3.47776651382446	https://www.genecards.org/cgi-bin/carddisp.pl?gene=IGFBP1
TF	Transferrin	Protein Coding	48	GC03P134296	3.46677827835083	https://www.genecards.org/cgi-bin/carddisp.pl?gene=TF
NPPB	Natriuretic Peptide B	Protein Coding	42	GC01M011858	3.45102524757385	https://www.genecards.org/cgi-bin/carddisp.pl?gene=NPPB
DHFR	Dihydrofolate Reductase	Protein Coding	47	GC05M080626	3.43194675445557	https://www.genecards.org/cgi-bin/carddisp.pl?gene=DHFR
CD55	CD55 Molecule (Cromer Blood Group)	Protein Coding	45	GC01P207321	3.42177820205688	https://www.genecards.org/cgi-bin/carddisp.pl?gene=CD55
S100A4	S100 Calcium Binding Protein A4	Protein Coding	43	GC01M153543	3.39569211006165	https://www.genecards.org/cgi-bin/carddisp.pl?gene=S100A4
MMP10	Matrix Metallopeptidase 10	Protein Coding	44	GC11M102770	3.39296197891235	https://www.genecards.org/cgi-bin/carddisp.pl?gene=MMP10
F2RL1	F2R Like Trypsin Receptor 1	Protein Coding	44	GC05P076818	3.38664507865906	https://www.genecards.org/cgi-bin/carddisp.pl?gene=F2RL1
KLRK1	Killer Cell Lectin Like Receptor K1	Protein Coding	40	GC12M021107	3.38664507865906	https://www.genecards.org/cgi-bin/carddisp.pl?gene=KLRK1
AIF1	Allograft Inflammatory Factor 1	Protein Coding	37	GC06P083694	3.37854719161987	https://www.genecards.org/cgi-bin/carddisp.pl?gene=AIF1
PDPN	Podoplanin	Protein Coding	40	GC01P013583	3.37408256530762	https://www.genecards.org/cgi-bin/carddisp.pl?gene=PDPN
FCGR1A	Fc Gamma Receptor Ia	Protein Coding	40	GC01P150197	3.36696600914001	https://www.genecards.org/cgi-bin/carddisp.pl?gene=FCGR1A
LBR	Lamin B Receptor	Protein Coding	45	GC01M225401	3.35599255561829	https://www.genecards.org/cgi-bin/carddisp.pl?gene=LBR
IL20	Interleukin 20	Protein Coding	37	GC01P206866	3.34605979919434	https://www.genecards.org/cgi-bin/carddisp.pl?gene=IL20
HGF	Hepatocyte Growth Factor	Protein Coding	49	GC07M081699	3.34077024459839	https://www.genecards.org/cgi-bin/carddisp.pl?gene=HGF
APOA1	Apolipoprotein A1	Protein Coding	46	GC11M116835	3.32968902587891	https://www.genecards.org/cgi-bin/carddisp.pl?gene=APOA1
CD163	CD163 Molecule	Protein Coding	42	GC12M007819	3.32065629959106	https://www.genecards.org/cgi-bin/carddisp.pl?gene=CD163
PTH	Parathyroid Hormone	Protein Coding	44	GC11M013492	3.30406093597412	https://www.genecards.org/cgi-bin/carddisp.pl?gene=PTH
CASP8	Caspase 8	Protein Coding	49	GC02P201233	3.30164480209351	https://www.genecards.org/cgi-bin/carddisp.pl?gene=CASP8
MIR125A	MicroRNA 125a	RNA Gene	22	GC19P067235	3.29520606994629	https://www.genecards.org/cgi-bin/carddisp.pl?gene=MIR125A
GC	GC Vitamin D Binding Protein	Protein Coding	44	GC04M071741	3.29148387908936	https://www.genecards.org/cgi-bin/carddisp.pl?gene=GC
SOCS3	Suppressor Of Cytokine Signaling 3	Protein Coding	41	GC17M078356	3.29148387908936	https://www.genecards.org/cgi-bin/carddisp.pl?gene=SOCS3
TNXB	Tenascin XB	Protein Coding	43	GC06M065977	3.278324842453	https://www.genecards.org/cgi-bin/carddisp.pl?gene=TNXB
IL9	Interleukin 9	Protein Coding	41	GC05M135891	3.26678395271301	https://www.genecards.org/cgi-bin/carddisp.pl?gene=IL9
ESR2	Estrogen Receptor 2	Protein Coding	47	GC14M064084	3.2651379108429	https://www.genecards.org/cgi-bin/carddisp.pl?gene=ESR2
HFE	Homeostatic Iron Regulator	Protein Coding	44	GC06P026087	3.25803184509277	https://www.genecards.org/cgi-bin/carddisp.pl?gene=HFE
PLAUR	Plasminogen Activator, Urokinase Receptor	Protein Coding	42	GC19M043646	3.25437355041504	https://www.genecards.org/cgi-bin/carddisp.pl?gene=PLAUR
SLC17A5	Solute Carrier Family 17 Member 5	Protein Coding	42	GC06M073593	3.25437355041504	https://www.genecards.org/cgi-bin/carddisp.pl?gene=SLC17A5
XDH	Xanthine Dehydrogenase	Protein Coding	45	GC02M031334	3.24775099754333	https://www.genecards.org/cgi-bin/carddisp.pl?gene=XDH
PRDX5	Peroxiredoxin 5	Protein Coding	43	GC11P064370	3.24239444732666	https://www.genecards.org/cgi-bin/carddisp.pl?gene=PRDX5
CD58	CD58 Molecule	Protein Coding	39	GC01M116514	3.23788809776306	https://www.genecards.org/cgi-bin/carddisp.pl?gene=CD58
PPARG	Peroxisome Proliferator Activated Receptor Gamma	Protein Coding	50	GC03P012287	3.23175597190857	https://www.genecards.org/cgi-bin/carddisp.pl?gene=PPARG
PTGER4	Prostaglandin E Receptor 4	Protein Coding	45	GC05P040679	3.22903823852539	https://www.genecards.org/cgi-bin/carddisp.pl?gene=PTGER4
JAK3	Janus Kinase 3	Protein Coding	49	GC19M017824	3.22218227386475	https://www.genecards.org/cgi-bin/carddisp.pl?gene=JAK3
THBD	Thrombomodulin	Protein Coding	44	GC20M023026	3.2149453163147	https://www.genecards.org/cgi-bin/carddisp.pl?gene=THBD
SUMO1	Small Ubiquitin Like Modifier 1	Protein Coding	44	GC02M202206	3.20907187461853	https://www.genecards.org/cgi-bin/carddisp.pl?gene=SUMO1
TEK	TEK Receptor Tyrosine Kinase	Protein Coding	49	GC09P027109	3.20849895477295	https://www.genecards.org/cgi-bin/carddisp.pl?gene=TEK
TSBP1	Testis Expressed Basic Protein 1	Protein Coding	24	GC06M032288	3.20285034179688	https://www.genecards.org/cgi-bin/carddisp.pl?gene=TSBP1
LBH	LBH Regulator Of WNT Signaling Pathway	Protein Coding	34	GC02P030231	3.2008912563324	https://www.genecards.org/cgi-bin/carddisp.pl?gene=LBH
PLAU	Plasminogen Activator, Urokinase	Protein Coding	50	GC10P073909	3.18755030632019	https://www.genecards.org/cgi-bin/carddisp.pl?gene=PLAU
LCK	LCK Proto-Oncogene, Src Family Tyrosine Kinase	Protein Coding	50	GC01P032251	3.18498659133911	https://www.genecards.org/cgi-bin/carddisp.pl?gene=LCK
IFNG-AS1	IFNG Antisense RNA 1	RNA Gene	18	GC12P067989	3.17739653587341	https://www.genecards.org/cgi-bin/carddisp.pl?gene=IFNG-AS1
NGF	Nerve Growth Factor	Protein Coding	47	GC01M115285	3.17732167243958	https://www.genecards.org/cgi-bin/carddisp.pl?gene=NGF
MBP	Myelin Basic Protein	Protein Coding	44	GC18M076978	3.17465400695801	https://www.genecards.org/cgi-bin/carddisp.pl?gene=MBP
HLA-DOA	Major Histocompatibility Complex, Class II, DO Alpha	Protein Coding	39	GC06M033004	3.16972398757935	https://www.genecards.org/cgi-bin/carddisp.pl?gene=HLA-DOA
HLA-DQB2	Major Histocompatibility Complex, Class II, DQ Beta 2	Protein Coding	38	GC06M032756	3.16972398757935	https://www.genecards.org/cgi-bin/carddisp.pl?gene=HLA-DQB2
MECP2	Methyl-CpG Binding Protein 2	Protein Coding	44	GC0XM154021	3.15591788291931	https://www.genecards.org/cgi-bin/carddisp.pl?gene=MECP2
IL21R	Interleukin 21 Receptor	Protein Coding	41	GC16P027995	3.14616680145264	https://www.genecards.org/cgi-bin/carddisp.pl?gene=IL21R
ITGB1	Integrin Subunit Beta 1	Protein Coding	48	GC10M033116	3.14567971229553	https://www.genecards.org/cgi-bin/carddisp.pl?gene=ITGB1
IL27	Interleukin 27	Protein Coding	36	GC16M036923	3.14567971229553	https://www.genecards.org/cgi-bin/carddisp.pl?gene=IL27
AGER	Advanced Glycosylation End-Product Specific Receptor	Protein Coding	44	GC06M032180	3.14542245864868	https://www.genecards.org/cgi-bin/carddisp.pl?gene=AGER
P2RX7	Purinergic Receptor P2X 7	Protein Coding	45	GC12P126220	3.12381935119629	https://www.genecards.org/cgi-bin/carddisp.pl?gene=P2RX7
RAD51B	RAD51 Paralog B	Protein Coding	36	GC14P067819	3.1211895942688	https://www.genecards.org/cgi-bin/carddisp.pl?gene=RAD51B
IRF8	Interferon Regulatory Factor 8	Protein Coding	44	GC16P085898	3.08607721328735	https://www.genecards.org/cgi-bin/carddisp.pl?gene=IRF8
ARID5B	AT-Rich Interaction Domain 5B	Protein Coding	40	GC10P061901	3.08607721328735	https://www.genecards.org/cgi-bin/carddisp.pl?gene=ARID5B
TNPO3	Transportin 3	Protein Coding	40	GC07M128954	3.08607721328735	https://www.genecards.org/cgi-bin/carddisp.pl?gene=TNPO3
AMPD1	Adenosine Monophosphate Deaminase 1	Protein Coding	45	GC01M114673	3.07680034637451	https://www.genecards.org/cgi-bin/carddisp.pl?gene=AMPD1
CASP3	Caspase 3	Protein Coding	47	GC04M184627	3.06815981864929	https://www.genecards.org/cgi-bin/carddisp.pl?gene=CASP3
IL7R	Interleukin 7 Receptor	Protein Coding	44	GC05P035852	3.0661883354187	https://www.genecards.org/cgi-bin/carddisp.pl?gene=IL7R
PLD4	Phospholipase D Family Member 4	Protein Coding	38	GC14P104924	3.06275725364685	https://www.genecards.org/cgi-bin/carddisp.pl?gene=PLD4
LSM2	LSM2 Homolog, U6 Small Nuclear RNA And MRNA Degradation Associated	Protein Coding	38	GC06M065974	3.05855703353882	https://www.genecards.org/cgi-bin/carddisp.pl?gene=LSM2
ADAD1	Adenosine Deaminase Domain Containing 1	Protein Coding	36	GC04P122378	3.05821967124939	https://www.genecards.org/cgi-bin/carddisp.pl?gene=ADAD1
ADORA3	Adenosine A3 Receptor	Protein Coding	44	GC01M111499	3.05377602577209	https://www.genecards.org/cgi-bin/carddisp.pl?gene=ADORA3
MIR499A	MicroRNA 499a	RNA Gene	22	GC20P034990	3.05377602577209	https://www.genecards.org/cgi-bin/carddisp.pl?gene=MIR499A
LEPQTL1	Leptin, Serum Levels Of	Genetic Locus	3	GC02U903086	3.05377602577209	https://www.genecards.org/cgi-bin/carddisp.pl?gene=LEPQTL1
MYD88	MYD88 Innate Immune Signal Transduction Adaptor	Protein Coding	48	GC03P038139	3.0419819355011	https://www.genecards.org/cgi-bin/carddisp.pl?gene=MYD88
B3GNT2	UDP-GlcNAc:BetaGal Beta-1,3-N-Acetylglucosaminyltransferase 2	Protein Coding	38	GC02P062196	3.03858852386475	https://www.genecards.org/cgi-bin/carddisp.pl?gene=B3GNT2
PSTPIP1	Proline-Serine-Threonine Phosphatase Interacting Protein 1	Protein Coding	43	GC15P076993	3.0334324836731	https://www.genecards.org/cgi-bin/carddisp.pl?gene=PSTPIP1
MDM2	MDM2 Proto-Oncogene	Protein Coding	51	GC12P068808	3.0298273563385	https://www.genecards.org/cgi-bin/carddisp.pl?gene=MDM2
STAT6	Signal Transducer And Activator Of Transcription 6	Protein Coding	48	GC12M057095	3.02502655982971	https://www.genecards.org/cgi-bin/carddisp.pl?gene=STAT6
NFATC1	Nuclear Factor Of Activated T Cells 1	Protein Coding	45	GC18P079395	3.01347064971924	https://www.genecards.org/cgi-bin/carddisp.pl?gene=NFATC1
LINC02656	Long Intergenic Non-Protein Coding RNA 2656	RNA Gene	10	GC10P006350	3.01347064971924	https://www.genecards.org/cgi-bin/carddisp.pl?gene=LINC02656
BDNF	Brain Derived Neurotrophic Factor	Protein Coding	46	GC11M027654	3.01285171508789	https://www.genecards.org/cgi-bin/carddisp.pl?gene=BDNF
ARL15	ADP Ribosylation Factor Like GTPase 15	Protein Coding	34	GC05M053883	3.01097249984741	https://www.genecards.org/cgi-bin/carddisp.pl?gene=ARL15
CYP2C19	Cytochrome P450 Family 2 Subfamily C Member 19	Protein Coding	46	GC10P094762	3.00690531730652	https://www.genecards.org/cgi-bin/carddisp.pl?gene=CYP2C19
IL34	Interleukin 34	Protein Coding	37	GC16P071585	3.00247049331665	https://www.genecards.org/cgi-bin/carddisp.pl?gene=IL34
DNTT	DNA Nucleotidylexotransferase	Protein Coding	40	GC10P096304	3.00160527229309	https://www.genecards.org/cgi-bin/carddisp.pl?gene=DNTT
TNFRSF25	TNF Receptor Superfamily Member 25	Protein Coding	40	GC01M006460	2.98522567749023	https://www.genecards.org/cgi-bin/carddisp.pl?gene=TNFRSF25
FOS	Fos Proto-Oncogene, AP-1 Transcription Factor Subunit	Protein Coding	49	GC14P075278	2.98014187812805	https://www.genecards.org/cgi-bin/carddisp.pl?gene=FOS
GAS5	Growth Arrest Specific 5	RNA Gene	24	GC01M173947	2.97446703910828	https://www.genecards.org/cgi-bin/carddisp.pl?gene=GAS5
SALL3	Spalt Like Transcription Factor 3	Protein Coding	35	GC18P078980	2.96905303001404	https://www.genecards.org/cgi-bin/carddisp.pl?gene=SALL3
PVT1	Pvt1 Oncogene	RNA Gene	26	GC08P127869	2.96905303001404	https://www.genecards.org/cgi-bin/carddisp.pl?gene=PVT1
ELN	Elastin	Protein Coding	43	GC07P074027	2.96068382263184	https://www.genecards.org/cgi-bin/carddisp.pl?gene=ELN
GSN	Gelsolin	Protein Coding	46	GC09P121201	2.92986536026001	https://www.genecards.org/cgi-bin/carddisp.pl?gene=GSN
ATG5	Autophagy Related 5	Protein Coding	42	GC06M106045	2.92147254943848	https://www.genecards.org/cgi-bin/carddisp.pl?gene=ATG5
TLR7	Toll Like Receptor 7	Protein Coding	46	GC0XP012867	2.91574430465698	https://www.genecards.org/cgi-bin/carddisp.pl?gene=TLR7
HLA-DRB5	Major Histocompatibility Complex, Class II, DR Beta 5	Protein Coding	39	GC06M066002	2.91402125358582	https://www.genecards.org/cgi-bin/carddisp.pl?gene=HLA-DRB5
CYP2C9	Cytochrome P450 Family 2 Subfamily C Member 9	Protein Coding	46	GC10P094938	2.90171813964844	https://www.genecards.org/cgi-bin/carddisp.pl?gene=CYP2C9
CCL26	C-C Motif Chemokine Ligand 26	Protein Coding	36	GC07M075769	2.90171813964844	https://www.genecards.org/cgi-bin/carddisp.pl?gene=CCL26
FAM167A	Family With Sequence Similarity 167 Member A	Protein Coding	34	GC08M011421	2.90059185028076	https://www.genecards.org/cgi-bin/carddisp.pl?gene=FAM167A
TNFRSF8	TNF Receptor Superfamily Member 8	Protein Coding	41	GC01P012063	2.89373588562012	https://www.genecards.org/cgi-bin/carddisp.pl?gene=TNFRSF8
SOCS1	Suppressor Of Cytokine Signaling 1	Protein Coding	42	GC16M012261	2.89062643051147	https://www.genecards.org/cgi-bin/carddisp.pl?gene=SOCS1
KIR2DS2	Killer Cell Immunoglobulin Like Receptor, Two Ig Domains And Short Cytoplasmic Tail 2	Protein Coding	25	GC19MR00122	2.89062643051147	https://www.genecards.org/cgi-bin/carddisp.pl?gene=KIR2DS2
ABCC1	ATP Binding Cassette Subfamily C Member 1	Protein Coding	47	GC16P015949	2.88190984725952	https://www.genecards.org/cgi-bin/carddisp.pl?gene=ABCC1
RELA	RELA Proto-Oncogene, NF-KB Subunit	Protein Coding	49	GC11M065653	2.88064646720886	https://www.genecards.org/cgi-bin/carddisp.pl?gene=RELA
TEC	Tec Protein Tyrosine Kinase	Protein Coding	44	GC04M048150	2.87026000022888	https://www.genecards.org/cgi-bin/carddisp.pl?gene=TEC
LGALS9	Galectin 9	Protein Coding	38	GC17P027629	2.86443853378296	https://www.genecards.org/cgi-bin/carddisp.pl?gene=LGALS9
SOD2	Superoxide Dismutase 2	Protein Coding	48	GC06M159669	2.86068367958069	https://www.genecards.org/cgi-bin/carddisp.pl?gene=SOD2
HRH4	Histamine Receptor H4	Protein Coding	44	GC18P024460	2.85979890823364	https://www.genecards.org/cgi-bin/carddisp.pl?gene=HRH4
TERT	Telomerase Reverse Transcriptase	Protein Coding	49	GC05M001253	2.85566592216492	https://www.genecards.org/cgi-bin/carddisp.pl?gene=TERT
FCER2	Fc Epsilon Receptor II	Protein Coding	42	GC19M007689	2.84745335578918	https://www.genecards.org/cgi-bin/carddisp.pl?gene=FCER2
EGF	Epidermal Growth Factor	Protein Coding	49	GC04P109912	2.83882331848145	https://www.genecards.org/cgi-bin/carddisp.pl?gene=EGF
GZMA	Granzyme A	Protein Coding	42	GC05P055102	2.83882331848145	https://www.genecards.org/cgi-bin/carddisp.pl?gene=GZMA
ALOX15	Arachidonate 15-Lipoxygenase	Protein Coding	44	GC17M004630	2.83330297470093	https://www.genecards.org/cgi-bin/carddisp.pl?gene=ALOX15
ELMO1	Engulfment And Cell Motility 1	Protein Coding	39	GC07M036860	2.83330297470093	https://www.genecards.org/cgi-bin/carddisp.pl?gene=ELMO1
SSB	Small RNA Binding Exonuclease Protection Factor La	Protein Coding	41	GC02P169791	2.83192586898804	https://www.genecards.org/cgi-bin/carddisp.pl?gene=SSB
MSH5	MutS Homolog 5	Protein Coding	40	GC06P083709	2.82267928123474	https://www.genecards.org/cgi-bin/carddisp.pl?gene=MSH5
CYP19A1	Cytochrome P450 Family 19 Subfamily A Member 1	Protein Coding	47	GC15M051208	2.81698656082153	https://www.genecards.org/cgi-bin/carddisp.pl?gene=CYP19A1
ANXA3	Annexin A3	Protein Coding	41	GC04P078551	2.80705451965332	https://www.genecards.org/cgi-bin/carddisp.pl?gene=ANXA3
FAM107A	Family With Sequence Similarity 107 Member A	Protein Coding	36	GC03M058741	2.80705451965332	https://www.genecards.org/cgi-bin/carddisp.pl?gene=FAM107A
GOLGB1	Golgin B1	Protein Coding	36	GC03M121663	2.80547308921814	https://www.genecards.org/cgi-bin/carddisp.pl?gene=GOLGB1
UBE2L3	Ubiquitin Conjugating Enzyme E2 L3	Protein Coding	43	GC22P021549	2.79540491104126	https://www.genecards.org/cgi-bin/carddisp.pl?gene=UBE2L3
LGALS3	Galectin 3	Protein Coding	43	GC14P055124	2.79294872283936	https://www.genecards.org/cgi-bin/carddisp.pl?gene=LGALS3
IL12RB1	Interleukin 12 Receptor Subunit Beta 1	Protein Coding	42	GC19M018058	2.78854894638062	https://www.genecards.org/cgi-bin/carddisp.pl?gene=IL12RB1
PTEN	Phosphatase And Tensin Homolog	Protein Coding	50	GC10P092487	2.78454828262329	https://www.genecards.org/cgi-bin/carddisp.pl?gene=PTEN
PDGFB	Platelet Derived Growth Factor Subunit B	Protein Coding	47	GC22M058085	2.78454828262329	https://www.genecards.org/cgi-bin/carddisp.pl?gene=PDGFB
MIR140	MicroRNA 140	RNA Gene	24	GC16P069934	2.78454828262329	https://www.genecards.org/cgi-bin/carddisp.pl?gene=MIR140
MAPKAPK2	MAPK Activated Protein Kinase 2	Protein Coding	46	GC01P206684	2.77731728553772	https://www.genecards.org/cgi-bin/carddisp.pl?gene=MAPKAPK2
IGFBP3	Insulin Like Growth Factor Binding Protein 3	Protein Coding	44	GC07M045912	2.76965808868408	https://www.genecards.org/cgi-bin/carddisp.pl?gene=IGFBP3
PARP1	Poly(ADP-Ribose) Polymerase 1	Protein Coding	47	GC01M226360	2.76476812362671	https://www.genecards.org/cgi-bin/carddisp.pl?gene=PARP1
PTGES	Prostaglandin E Synthase	Protein Coding	40	GC09M129738	2.76358413696289	https://www.genecards.org/cgi-bin/carddisp.pl?gene=PTGES
JAK2	Janus Kinase 2	Protein Coding	50	GC09P004985	2.75776791572571	https://www.genecards.org/cgi-bin/carddisp.pl?gene=JAK2
PDE2A	Phosphodiesterase 2A	Protein Coding	46	GC11M072576	2.75776791572571	https://www.genecards.org/cgi-bin/carddisp.pl?gene=PDE2A
PRKCB	Protein Kinase C Beta	Protein Coding	45	GC16P024288	2.75776791572571	https://www.genecards.org/cgi-bin/carddisp.pl?gene=PRKCB
ZNF774	Zinc Finger Protein 774	Protein Coding	28	GC15P090352	2.75776791572571	https://www.genecards.org/cgi-bin/carddisp.pl?gene=ZNF774
CDK4	Cyclin Dependent Kinase 4	Protein Coding	50	GC12M057743	2.75348544120789	https://www.genecards.org/cgi-bin/carddisp.pl?gene=CDK4
C3	Complement C3	Protein Coding	46	GC19M006677	2.75091195106506	https://www.genecards.org/cgi-bin/carddisp.pl?gene=C3
CD27	CD27 Molecule	Protein Coding	44	GC12P021037	2.74969744682312	https://www.genecards.org/cgi-bin/carddisp.pl?gene=CD27
SUOX	Sulfite Oxidase	Protein Coding	44	GC12P055997	2.74804711341858	https://www.genecards.org/cgi-bin/carddisp.pl?gene=SUOX
KLF12	Kruppel Like Factor 12	Protein Coding	37	GC13M073686	2.74530935287476	https://www.genecards.org/cgi-bin/carddisp.pl?gene=KLF12
PTX3	Pentraxin 3	Protein Coding	41	GC03P157436	2.74466013908386	https://www.genecards.org/cgi-bin/carddisp.pl?gene=PTX3
PPBP	Pro-Platelet Basic Protein	Protein Coding	41	GC04M073986	2.73941540718079	https://www.genecards.org/cgi-bin/carddisp.pl?gene=PPBP
TPO	Thyroid Peroxidase	Protein Coding	47	GC02P001374	2.73768377304077	https://www.genecards.org/cgi-bin/carddisp.pl?gene=TPO
CST3	Cystatin C	Protein Coding	42	GC20M023667	2.71747446060181	https://www.genecards.org/cgi-bin/carddisp.pl?gene=CST3
SOST	Sclerostin	Protein Coding	42	GC17M043753	2.71747446060181	https://www.genecards.org/cgi-bin/carddisp.pl?gene=SOST
OPRM1	Opioid Receptor Mu 1	Protein Coding	46	GC06P154075	2.71522951126099	https://www.genecards.org/cgi-bin/carddisp.pl?gene=OPRM1
DNASE1L3	Deoxyribonuclease 1 Like 3	Protein Coding	42	GC03M058192	2.70590496063232	https://www.genecards.org/cgi-bin/carddisp.pl?gene=DNASE1L3
PLCL2	Phospholipase C Like 2	Protein Coding	37	GC03P017121	2.70590496063232	https://www.genecards.org/cgi-bin/carddisp.pl?gene=PLCL2
YDJC	YdjC Chitooligosaccharide Deacetylase Homolog	Protein Coding	32	GC22M021628	2.70590496063232	https://www.genecards.org/cgi-bin/carddisp.pl?gene=YDJC
SPTAN1	Spectrin Alpha, Non-Erythrocytic 1	Protein Coding	46	GC09P128552	2.70522737503052	https://www.genecards.org/cgi-bin/carddisp.pl?gene=SPTAN1
DUSP1	Dual Specificity Phosphatase 1	Protein Coding	45	GC05M172768	2.70307326316833	https://www.genecards.org/cgi-bin/carddisp.pl?gene=DUSP1
MCL1	MCL1 Apoptosis Regulator, BCL2 Family Member	Protein Coding	45	GC01M152066	2.69006633758545	https://www.genecards.org/cgi-bin/carddisp.pl?gene=MCL1
MIR223	MicroRNA 223	RNA Gene	22	GC0XP066018	2.69006633758545	https://www.genecards.org/cgi-bin/carddisp.pl?gene=MIR223
IL17D	Interleukin 17D	Protein Coding	36	GC13P020702	2.68810987472534	https://www.genecards.org/cgi-bin/carddisp.pl?gene=IL17D
IKBKE	Inhibitor Of Nuclear Factor Kappa B Kinase Subunit Epsilon	Protein Coding	44	GC01P206470	2.68092918395996	https://www.genecards.org/cgi-bin/carddisp.pl?gene=IKBKE
CHUK	Component Of Inhibitor Of Nuclear Factor Kappa B Kinase Complex	Protein Coding	49	GC10M100188	2.67866277694702	https://www.genecards.org/cgi-bin/carddisp.pl?gene=CHUK
ETS2	ETS Proto-Oncogene 2, Transcription Factor	Protein Coding	40	GC21P038805	2.67535591125488	https://www.genecards.org/cgi-bin/carddisp.pl?gene=ETS2
CHRM3	Cholinergic Receptor Muscarinic 3	Protein Coding	47	GC01P239386	2.67476081848145	https://www.genecards.org/cgi-bin/carddisp.pl?gene=CHRM3
ACP1	Acid Phosphatase 1	Protein Coding	42	GC02P000344	2.67339372634888	https://www.genecards.org/cgi-bin/carddisp.pl?gene=ACP1
SLCO1B1	Solute Carrier Organic Anion Transporter Family Member 1B1	Protein Coding	46	GC12P021653	2.66988015174866	https://www.genecards.org/cgi-bin/carddisp.pl?gene=SLCO1B1
FCN2	Ficolin 2	Protein Coding	42	GC09P134864	2.66988015174866	https://www.genecards.org/cgi-bin/carddisp.pl?gene=FCN2
IL1RL1	Interleukin 1 Receptor Like 1	Protein Coding	40	GC02P102294	2.66988015174866	https://www.genecards.org/cgi-bin/carddisp.pl?gene=IL1RL1
COL1A1	Collagen Type I Alpha 1 Chain	Protein Coding	48	GC17M050183	2.66764879226685	https://www.genecards.org/cgi-bin/carddisp.pl?gene=COL1A1
RO60	Ro60, Y RNA Binding Protein	Protein Coding	29	GC01P193059	2.66729307174683	https://www.genecards.org/cgi-bin/carddisp.pl?gene=RO60
LTB	Lymphotoxin Beta	Protein Coding	38	GC06M065959	2.66125011444092	https://www.genecards.org/cgi-bin/carddisp.pl?gene=LTB
HAS2	Hyaluronan Synthase 2	Protein Coding	40	GC08M121594	2.653244972229	https://www.genecards.org/cgi-bin/carddisp.pl?gene=HAS2
BST2	Bone Marrow Stromal Cell Antigen 2	Protein Coding	38	GC19M017403	2.653244972229	https://www.genecards.org/cgi-bin/carddisp.pl?gene=BST2
IL24	Interleukin 24	Protein Coding	39	GC01P206897	2.64488911628723	https://www.genecards.org/cgi-bin/carddisp.pl?gene=IL24
PADI6	Peptidyl Arginine Deiminase 6	Protein Coding	37	GC01P017851	2.64488911628723	https://www.genecards.org/cgi-bin/carddisp.pl?gene=PADI6
LINC01104	Long Intergenic Non-Protein Coding RNA 1104	RNA Gene	14	GC02P100208	2.64488911628723	https://www.genecards.org/cgi-bin/carddisp.pl?gene=LINC01104
PECAM1	Platelet And Endothelial Cell Adhesion Molecule 1	Protein Coding	40	GC17M064319	2.63188576698303	https://www.genecards.org/cgi-bin/carddisp.pl?gene=PECAM1
APOE	Apolipoprotein E	Protein Coding	48	GC19P066879	2.63064122200012	https://www.genecards.org/cgi-bin/carddisp.pl?gene=APOE
IKZF3	IKAROS Family Zinc Finger 3	Protein Coding	41	GC17M042354	2.61245083808899	https://www.genecards.org/cgi-bin/carddisp.pl?gene=IKZF3
ANPEP	Alanyl Aminopeptidase, Membrane	Protein Coding	48	GC15M089784	2.60141897201538	https://www.genecards.org/cgi-bin/carddisp.pl?gene=ANPEP
HSPA8	Heat Shock Protein Family A (Hsp70) Member 8	Protein Coding	46	GC11M123057	2.60141897201538	https://www.genecards.org/cgi-bin/carddisp.pl?gene=HSPA8
NAGLU	N-Acetyl-Alpha-Glucosaminidase	Protein Coding	41	GC17P055669	2.59834504127502	https://www.genecards.org/cgi-bin/carddisp.pl?gene=NAGLU
LGALS2	Galectin 2	Protein Coding	40	GC22M037570	2.59834504127502	https://www.genecards.org/cgi-bin/carddisp.pl?gene=LGALS2
RPS12P4	Ribosomal Protein S12 Pseudogene 4	Pseudogene	9	GC02M041850	2.59347987174988	https://www.genecards.org/cgi-bin/carddisp.pl?gene=RPS12P4
XIAP	X-Linked Inhibitor Of Apoptosis	Protein Coding	46	GC0XP123859	2.56898069381714	https://www.genecards.org/cgi-bin/carddisp.pl?gene=XIAP
IDO1	Indoleamine 2,3-Dioxygenase 1	Protein Coding	43	GC08P039891	2.56898069381714	https://www.genecards.org/cgi-bin/carddisp.pl?gene=IDO1
CALCR	Calcitonin Receptor	Protein Coding	46	GC07M093424	2.55958032608032	https://www.genecards.org/cgi-bin/carddisp.pl?gene=CALCR
AKT2	AKT Serine/Threonine Kinase 2	Protein Coding	51	GC19M040230	2.5515923500061	https://www.genecards.org/cgi-bin/carddisp.pl?gene=AKT2
PTPN11	Protein Tyrosine Phosphatase Non-Receptor Type 11	Protein Coding	50	GC12P112418	2.53970193862915	https://www.genecards.org/cgi-bin/carddisp.pl?gene=PTPN11
QPCT	Glutaminyl-Peptide Cyclotransferase	Protein Coding	43	GC02P037344	2.53970193862915	https://www.genecards.org/cgi-bin/carddisp.pl?gene=QPCT
IL15RA	Interleukin 15 Receptor Subunit Alpha	Protein Coding	39	GC10M005943	2.53970193862915	https://www.genecards.org/cgi-bin/carddisp.pl?gene=IL15RA
COG6	Component Of Oligomeric Golgi Complex 6	Protein Coding	38	GC13P039655	2.53970193862915	https://www.genecards.org/cgi-bin/carddisp.pl?gene=COG6
TAC3	Tachykinin Precursor 3	Protein Coding	43	GC12M057009	2.53412985801697	https://www.genecards.org/cgi-bin/carddisp.pl?gene=TAC3
TSLP	Thymic Stromal Lymphopoietin	Protein Coding	37	GC05P111070	2.53412985801697	https://www.genecards.org/cgi-bin/carddisp.pl?gene=TSLP
MET	MET Proto-Oncogene, Receptor Tyrosine Kinase	Protein Coding	51	GC07P116672	2.53108978271484	https://www.genecards.org/cgi-bin/carddisp.pl?gene=MET
VAV1	Vav Guanine Nucleotide Exchange Factor 1	Protein Coding	44	GC19P006772	2.52812814712524	https://www.genecards.org/cgi-bin/carddisp.pl?gene=VAV1
CENPB	Centromere Protein B	Protein Coding	36	GC20M003783	2.52350640296936	https://www.genecards.org/cgi-bin/carddisp.pl?gene=CENPB
CD1A	CD1a Molecule	Protein Coding	40	GC01P158255	2.52242732048035	https://www.genecards.org/cgi-bin/carddisp.pl?gene=CD1A
MAP3K14	Mitogen-Activated Protein Kinase Kinase Kinase 14	Protein Coding	42	GC17M045263	2.50922966003418	https://www.genecards.org/cgi-bin/carddisp.pl?gene=MAP3K14
MAP3K1	Mitogen-Activated Protein Kinase Kinase Kinase 1	Protein Coding	47	GC05P056815	2.50335597991943	https://www.genecards.org/cgi-bin/carddisp.pl?gene=MAP3K1
SIRT1	Sirtuin 1	Protein Coding	46	GC10P067884	2.50335597991943	https://www.genecards.org/cgi-bin/carddisp.pl?gene=SIRT1
LILRB1	Leukocyte Immunoglobulin Like Receptor B1	Protein Coding	42	GC19P067376	2.50335597991943	https://www.genecards.org/cgi-bin/carddisp.pl?gene=LILRB1
TREM1	Triggering Receptor Expressed On Myeloid Cells 1	Protein Coding	40	GC06M041267	2.50335597991943	https://www.genecards.org/cgi-bin/carddisp.pl?gene=TREM1
RTKN2	Rhotekin 2	Protein Coding	35	GC10M062183	2.49778270721436	https://www.genecards.org/cgi-bin/carddisp.pl?gene=RTKN2
WDFY4	WDFY Family Member 4	Protein Coding	34	GC10P048684	2.49778270721436	https://www.genecards.org/cgi-bin/carddisp.pl?gene=WDFY4
CD38	CD38 Molecule	Protein Coding	44	GC04P018197	2.4962317943573	https://www.genecards.org/cgi-bin/carddisp.pl?gene=CD38
TBX21	T-Box Transcription Factor 21	Protein Coding	44	GC17P047733	2.4962317943573	https://www.genecards.org/cgi-bin/carddisp.pl?gene=TBX21
AICDA	Activation Induced Cytidine Deaminase	Protein Coding	42	GC12M008602	2.4962317943573	https://www.genecards.org/cgi-bin/carddisp.pl?gene=AICDA
GHRL	Ghrelin And Obestatin Prepropeptide	Protein Coding	42	GC03M010285	2.4962317943573	https://www.genecards.org/cgi-bin/carddisp.pl?gene=GHRL
CCL7	C-C Motif Chemokine Ligand 7	Protein Coding	41	GC17P034270	2.4962317943573	https://www.genecards.org/cgi-bin/carddisp.pl?gene=CCL7
CD70	CD70 Molecule	Protein Coding	41	GC19M006647	2.4962317943573	https://www.genecards.org/cgi-bin/carddisp.pl?gene=CD70
CCL17	C-C Motif Chemokine Ligand 17	Protein Coding	38	GC16P057414	2.49092674255371	https://www.genecards.org/cgi-bin/carddisp.pl?gene=CCL17
GSR	Glutathione-Disulfide Reductase	Protein Coding	48	GC08M030678	2.48667478561401	https://www.genecards.org/cgi-bin/carddisp.pl?gene=GSR
TIE1	Tyrosine Kinase With Immunoglobulin Like And EGF Like Domains 1	Protein Coding	42	GC01P043300	2.48667478561401	https://www.genecards.org/cgi-bin/carddisp.pl?gene=TIE1
IFNA1	Interferon Alpha 1	Protein Coding	38	GC09P021593	2.48371267318726	https://www.genecards.org/cgi-bin/carddisp.pl?gene=IFNA1
HSPG2	Heparan Sulfate Proteoglycan 2	Protein Coding	46	GC01M021822	2.48007369041443	https://www.genecards.org/cgi-bin/carddisp.pl?gene=HSPG2
BRD2	Bromodomain Containing 2	Protein Coding	43	GC06P083733	2.47676277160645	https://www.genecards.org/cgi-bin/carddisp.pl?gene=BRD2
GPSM3	G Protein Signaling Modulator 3	Protein Coding	33	GC06M065987	2.47676277160645	https://www.genecards.org/cgi-bin/carddisp.pl?gene=GPSM3
MTHFD1	Methylenetetrahydrofolate Dehydrogenase, Cyclohydrolase And Formyltetrahydrofolate Synthetase 1	Protein Coding	45	GC14P064388	2.47288942337036	https://www.genecards.org/cgi-bin/carddisp.pl?gene=MTHFD1
ADORA2A	Adenosine A2a Receptor	Protein Coding	44	GC22P024417	2.47288942337036	https://www.genecards.org/cgi-bin/carddisp.pl?gene=ADORA2A
SHMT1	Serine Hydroxymethyltransferase 1	Protein Coding	44	GC17M025713	2.47288942337036	https://www.genecards.org/cgi-bin/carddisp.pl?gene=SHMT1
XRCC1	X-Ray Repair Cross Complementing 1	Protein Coding	43	GC19M043543	2.47288942337036	https://www.genecards.org/cgi-bin/carddisp.pl?gene=XRCC1
IBSP	Integrin Binding Sialoprotein	Protein Coding	37	GC04P087799	2.47288942337036	https://www.genecards.org/cgi-bin/carddisp.pl?gene=IBSP
KDR	Kinase Insert Domain Receptor	Protein Coding	51	GC04M055078	2.46335482597351	https://www.genecards.org/cgi-bin/carddisp.pl?gene=KDR
DNASE1	Deoxyribonuclease 1	Protein Coding	42	GC16P003611	2.4543125629425	https://www.genecards.org/cgi-bin/carddisp.pl?gene=DNASE1
THPO	Thrombopoietin	Protein Coding	42	GC03M184371	2.4543125629425	https://www.genecards.org/cgi-bin/carddisp.pl?gene=THPO
CCL22	C-C Motif Chemokine Ligand 22	Protein Coding	36	GC16P057359	2.4543125629425	https://www.genecards.org/cgi-bin/carddisp.pl?gene=CCL22
NCF2	Neutrophil Cytosolic Factor 2	Protein Coding	45	GC01M183555	2.45020198822021	https://www.genecards.org/cgi-bin/carddisp.pl?gene=NCF2
FADS1	Fatty Acid Desaturase 1	Protein Coding	43	GC11M061799	2.45020198822021	https://www.genecards.org/cgi-bin/carddisp.pl?gene=FADS1
ATXN2	Ataxin 2	Protein Coding	41	GC12M111443	2.45020198822021	https://www.genecards.org/cgi-bin/carddisp.pl?gene=ATXN2
FCGR2C	Fc Gamma Receptor IIc (Gene/Pseudogene)	Protein Coding	35	GC01P161718	2.45020198822021	https://www.genecards.org/cgi-bin/carddisp.pl?gene=FCGR2C
MITF	Melanocyte Inducing Transcription Factor	Protein Coding	46	GC03P069788	2.44334602355957	https://www.genecards.org/cgi-bin/carddisp.pl?gene=MITF
TSPO	Translocator Protein	Protein Coding	43	GC22P043151	2.44334602355957	https://www.genecards.org/cgi-bin/carddisp.pl?gene=TSPO
CDKN1A	Cyclin Dependent Kinase Inhibitor 1A	Protein Coding	46	GC06P083850	2.44045090675354	https://www.genecards.org/cgi-bin/carddisp.pl?gene=CDKN1A
HAMP	Hepcidin Antimicrobial Peptide	Protein Coding	42	GC19P066535	2.44045090675354	https://www.genecards.org/cgi-bin/carddisp.pl?gene=HAMP
RARRES2	Retinoic Acid Receptor Responder 2	Protein Coding	38	GC07M150333	2.44045090675354	https://www.genecards.org/cgi-bin/carddisp.pl?gene=RARRES2
IFNL1	Interferon Lambda 1	Protein Coding	33	GC19P039296	2.44045090675354	https://www.genecards.org/cgi-bin/carddisp.pl?gene=IFNL1
NEAT1	Nuclear Paraspeckle Assembly Transcript 1	RNA Gene	24	GC11P069943	2.44045090675354	https://www.genecards.org/cgi-bin/carddisp.pl?gene=NEAT1
MAPK10	Mitogen-Activated Protein Kinase 10	Protein Coding	48	GC04M085990	2.43918609619141	https://www.genecards.org/cgi-bin/carddisp.pl?gene=MAPK10
SERPINA3	Serpin Family A Member 3	Protein Coding	42	GC14P094612	2.43240690231323	https://www.genecards.org/cgi-bin/carddisp.pl?gene=SERPINA3
MAP2K4	Mitogen-Activated Protein Kinase Kinase 4	Protein Coding	45	GC17P012020	2.4140682220459	https://www.genecards.org/cgi-bin/carddisp.pl?gene=MAP2K4
TAPBP	TAP Binding Protein	Protein Coding	44	GC06M033299	2.40673184394836	https://www.genecards.org/cgi-bin/carddisp.pl?gene=TAPBP
PLA2G4A	Phospholipase A2 Group IVA	Protein Coding	47	GC01P186798	2.40499901771545	https://www.genecards.org/cgi-bin/carddisp.pl?gene=PLA2G4A
CYP21A1P	Cytochrome P450 Family 21 Subfamily A Member 1, Pseudogene	Pseudogene	16	GC06P032005	2.40320944786072	https://www.genecards.org/cgi-bin/carddisp.pl?gene=CYP21A1P
HLA-DRB9	Major Histocompatibility Complex, Class II, DR Beta 9 (Pseudogene)	Pseudogene	13	GC06M066001	2.40320944786072	https://www.genecards.org/cgi-bin/carddisp.pl?gene=HLA-DRB9
MAP2K6	Mitogen-Activated Protein Kinase Kinase 6	Protein Coding	44	GC17P069414	2.3976788520813	https://www.genecards.org/cgi-bin/carddisp.pl?gene=MAP2K6
CASP7	Caspase 7	Protein Coding	47	GC10P113679	2.39571952819824	https://www.genecards.org/cgi-bin/carddisp.pl?gene=CASP7
CDK2	Cyclin Dependent Kinase 2	Protein Coding	49	GC12P055966	2.39376258850098	https://www.genecards.org/cgi-bin/carddisp.pl?gene=CDK2
PFKL	Phosphofructokinase, Liver Type	Protein Coding	44	GC21P044300	2.39376258850098	https://www.genecards.org/cgi-bin/carddisp.pl?gene=PFKL
IFNGR2	Interferon Gamma Receptor 2	Protein Coding	42	GC21P033402	2.39376258850098	https://www.genecards.org/cgi-bin/carddisp.pl?gene=IFNGR2
ARHGEF3	Rho Guanine Nucleotide Exchange Factor 3	Protein Coding	40	GC03M056736	2.39376258850098	https://www.genecards.org/cgi-bin/carddisp.pl?gene=ARHGEF3
CD101	CD101 Molecule	Protein Coding	38	GC01P117001	2.39376258850098	https://www.genecards.org/cgi-bin/carddisp.pl?gene=CD101
DUSP22	Dual Specificity Phosphatase 22	Protein Coding	38	GC06P000302	2.39376258850098	https://www.genecards.org/cgi-bin/carddisp.pl?gene=DUSP22
TAX1BP1	Tax1 Binding Protein 1	Protein Coding	38	GC07P027739	2.39376258850098	https://www.genecards.org/cgi-bin/carddisp.pl?gene=TAX1BP1
FCRL4	Fc Receptor Like 4	Protein Coding	37	GC01M157543	2.39376258850098	https://www.genecards.org/cgi-bin/carddisp.pl?gene=FCRL4
JAZF1	JAZF Zinc Finger 1	Protein Coding	37	GC07M027830	2.39376258850098	https://www.genecards.org/cgi-bin/carddisp.pl?gene=JAZF1
PHACTR3	Phosphatase And Actin Regulator 3	Protein Coding	36	GC20P059577	2.39376258850098	https://www.genecards.org/cgi-bin/carddisp.pl?gene=PHACTR3
TRHDE	Thyrotropin Releasing Hormone Degrading Enzyme	Protein Coding	36	GC12P072087	2.39376258850098	https://www.genecards.org/cgi-bin/carddisp.pl?gene=TRHDE
FNDC1	Fibronectin Type III Domain Containing 1	Protein Coding	34	GC06P160538	2.39376258850098	https://www.genecards.org/cgi-bin/carddisp.pl?gene=FNDC1
C5-OT1	C5 3' UTR Overlapping Transcript 1	RNA Gene	8	GC09M120944	2.39376258850098	https://www.genecards.org/cgi-bin/carddisp.pl?gene=C5-OT1
ENG	Endoglin	Protein Coding	46	GC09M127815	2.38788032531738	https://www.genecards.org/cgi-bin/carddisp.pl?gene=ENG
IL20RB	Interleukin 20 Receptor Subunit Beta	Protein Coding	36	GC03P136946	2.37093353271484	https://www.genecards.org/cgi-bin/carddisp.pl?gene=IL20RB
MAP3K7	Mitogen-Activated Protein Kinase Kinase Kinase 7	Protein Coding	48	GC06M090513	2.37027096748352	https://www.genecards.org/cgi-bin/carddisp.pl?gene=MAP3K7
TAB1	TGF-Beta Activated Kinase 1 (MAP3K7) Binding Protein 1	Protein Coding	40	GC22P039429	2.36426138877869	https://www.genecards.org/cgi-bin/carddisp.pl?gene=TAB1
A2M	Alpha-2-Macroglobulin	Protein Coding	43	GC12M009067	2.3604724407196	https://www.genecards.org/cgi-bin/carddisp.pl?gene=A2M
RAC1	Rac Family Small GTPase 1	Protein Coding	47	GC07P006377	2.35029244422913	https://www.genecards.org/cgi-bin/carddisp.pl?gene=RAC1
FLT1	Fms Related Receptor Tyrosine Kinase 1	Protein Coding	49	GC13M028300	2.34117102622986	https://www.genecards.org/cgi-bin/carddisp.pl?gene=FLT1
CXCR2	C-X-C Motif Chemokine Receptor 2	Protein Coding	48	GC02P218125	2.33378744125366	https://www.genecards.org/cgi-bin/carddisp.pl?gene=CXCR2
YWHAH	Tyrosine 3-Monooxygenase/Tryptophan 5-Monooxygenase Activation Protein Eta	Protein Coding	45	GC22P031944	2.33165645599365	https://www.genecards.org/cgi-bin/carddisp.pl?gene=YWHAH
TRAF2	TNF Receptor Associated Factor 2	Protein Coding	42	GC09P136881	2.33165645599365	https://www.genecards.org/cgi-bin/carddisp.pl?gene=TRAF2
LGALS1	Galectin 1	Protein Coding	41	GC22P037675	2.33165645599365	https://www.genecards.org/cgi-bin/carddisp.pl?gene=LGALS1
TNFRSF12A	TNF Receptor Superfamily Member 12A	Protein Coding	41	GC16P003018	2.33165645599365	https://www.genecards.org/cgi-bin/carddisp.pl?gene=TNFRSF12A
TXNDC5	Thioredoxin Domain Containing 5	Protein Coding	37	GC06M007893	2.33165645599365	https://www.genecards.org/cgi-bin/carddisp.pl?gene=TXNDC5
CYP1A2	Cytochrome P450 Family 1 Subfamily A Member 2	Protein Coding	45	GC15P074748	2.32578277587891	https://www.genecards.org/cgi-bin/carddisp.pl?gene=CYP1A2
PERP	P53 Apoptosis Effector Related To PMP22	Protein Coding	40	GC06M138088	2.32020950317383	https://www.genecards.org/cgi-bin/carddisp.pl?gene=PERP
CD200R1	CD200 Receptor 1	Protein Coding	38	GC03M112921	2.32020950317383	https://www.genecards.org/cgi-bin/carddisp.pl?gene=CD200R1
BAG6	BAG Cochaperone 6	Protein Coding	36	GC06M031639	2.32020950317383	https://www.genecards.org/cgi-bin/carddisp.pl?gene=BAG6
GIN1	Gypsy Retrotransposon Integrase 1	Protein Coding	32	GC05M103086	2.32020950317383	https://www.genecards.org/cgi-bin/carddisp.pl?gene=GIN1
BACH2	BTB Domain And CNC Homolog 2	Protein Coding	42	GC06M089926	2.31668090820313	https://www.genecards.org/cgi-bin/carddisp.pl?gene=BACH2
TAB2	TGF-Beta Activated Kinase 1 (MAP3K7) Binding Protein 2	Protein Coding	46	GC06P149218	2.31177520751953	https://www.genecards.org/cgi-bin/carddisp.pl?gene=TAB2
RPLP1	Ribosomal Protein Lateral Stalk Subunit P1	Protein Coding	38	GC15P117548	2.31165075302124	https://www.genecards.org/cgi-bin/carddisp.pl?gene=RPLP1
ZPBP2	Zona Pellucida Binding Protein 2	Protein Coding	34	GC17P055526	2.31165075302124	https://www.genecards.org/cgi-bin/carddisp.pl?gene=ZPBP2
HDAC1	Histone Deacetylase 1	Protein Coding	47	GC01P032292	2.30118942260742	https://www.genecards.org/cgi-bin/carddisp.pl?gene=HDAC1
HPRT1	Hypoxanthine Phosphoribosyltransferase 1	Protein Coding	45	GC0XP134460	2.30118942260742	https://www.genecards.org/cgi-bin/carddisp.pl?gene=HPRT1
RORC	RAR Related Orphan Receptor C	Protein Coding	43	GC01M151806	2.30118942260742	https://www.genecards.org/cgi-bin/carddisp.pl?gene=RORC
AHSG	Alpha 2-HS Glycoprotein	Protein Coding	42	GC03P186629	2.30118942260742	https://www.genecards.org/cgi-bin/carddisp.pl?gene=AHSG
ELAVL1	ELAV Like RNA Binding Protein 1	Protein Coding	40	GC19M007958	2.30118942260742	https://www.genecards.org/cgi-bin/carddisp.pl?gene=ELAVL1
BANK1	B Cell Scaffold Protein With Ankyrin Repeats 1	Protein Coding	37	GC04P101411	2.30118942260742	https://www.genecards.org/cgi-bin/carddisp.pl?gene=BANK1
ASPN	Asporin	Protein Coding	41	GC09M094207	2.29675602912903	https://www.genecards.org/cgi-bin/carddisp.pl?gene=ASPN
ERBB3	Erb-B2 Receptor Tyrosine Kinase 3	Protein Coding	51	GC12P057264	2.27921223640442	https://www.genecards.org/cgi-bin/carddisp.pl?gene=ERBB3
FLI1	Fli-1 Proto-Oncogene, ETS Transcription Factor	Protein Coding	46	GC11P128686	2.27921223640442	https://www.genecards.org/cgi-bin/carddisp.pl?gene=FLI1
BATF	Basic Leucine Zipper ATF-Like Transcription Factor	Protein Coding	40	GC14P075523	2.27921223640442	https://www.genecards.org/cgi-bin/carddisp.pl?gene=BATF
JDP2	Jun Dimerization Protein 2	Protein Coding	39	GC14P075427	2.27921223640442	https://www.genecards.org/cgi-bin/carddisp.pl?gene=JDP2
PHTF1	Putative Homeodomain Transcription Factor 1	Protein Coding	34	GC01M113696	2.27921223640442	https://www.genecards.org/cgi-bin/carddisp.pl?gene=PHTF1
IRAK4	Interleukin 1 Receptor Associated Kinase 4	Protein Coding	45	GC12P043758	2.2785496711731	https://www.genecards.org/cgi-bin/carddisp.pl?gene=IRAK4
MMP15	Matrix Metallopeptidase 15	Protein Coding	44	GC16P058025	2.27842712402344	https://www.genecards.org/cgi-bin/carddisp.pl?gene=MMP15
MIR16-1	MicroRNA 16-1	RNA Gene	21	GC13M050048	2.27343606948853	https://www.genecards.org/cgi-bin/carddisp.pl?gene=MIR16-1
BRAF	B-Raf Proto-Oncogene, Serine/Threonine Kinase	Protein Coding	50	GC07M140737	2.26875114440918	https://www.genecards.org/cgi-bin/carddisp.pl?gene=BRAF
ADM	Adrenomedullin	Protein Coding	43	GC11P010304	2.26875114440918	https://www.genecards.org/cgi-bin/carddisp.pl?gene=ADM
CCL3L1	C-C Motif Chemokine Ligand 3 Like 1	Protein Coding	28	GC17Mj00250	2.26875114440918	https://www.genecards.org/cgi-bin/carddisp.pl?gene=CCL3L1
KIR2DL2	Killer Cell Immunoglobulin Like Receptor, Two Ig Domains And Long Cytoplasmic Tail 2	Protein Coding	25	GC19Mr00108	2.26875114440918	https://www.genecards.org/cgi-bin/carddisp.pl?gene=KIR2DL2
AOX1	Aldehyde Oxidase 1	Protein Coding	44	GC02P200585	2.2539701461792	https://www.genecards.org/cgi-bin/carddisp.pl?gene=AOX1
ARAP1	ArfGAP With RhoGAP Domain, Ankyrin Repeat And PH Domain 1	Protein Coding	40	GC11M090324	2.24436140060425	https://www.genecards.org/cgi-bin/carddisp.pl?gene=ARAP1
RNF182	Ring Finger Protein 182	Protein Coding	36	GC06P013924	2.24436140060425	https://www.genecards.org/cgi-bin/carddisp.pl?gene=RNF182
GABARAPL3	GABA Type A Receptor Associated Protein Like 3 Pseudogene	Pseudogene	20	GC15M090346	2.24436140060425	https://www.genecards.org/cgi-bin/carddisp.pl?gene=GABARAPL3
DNMT1	DNA Methyltransferase 1	Protein Coding	49	GC19M010133	2.24052906036377	https://www.genecards.org/cgi-bin/carddisp.pl?gene=DNMT1
TACR3	Tachykinin Receptor 3	Protein Coding	48	GC04M103586	2.24052906036377	https://www.genecards.org/cgi-bin/carddisp.pl?gene=TACR3
TRPV1	Transient Receptor Potential Cation Channel Subfamily V Member 1	Protein Coding	45	GC17M003565	2.24052906036377	https://www.genecards.org/cgi-bin/carddisp.pl?gene=TRPV1
SEMA3A	Semaphorin 3A	Protein Coding	44	GC07M083955	2.24052906036377	https://www.genecards.org/cgi-bin/carddisp.pl?gene=SEMA3A
FCAR	Fc Alpha Receptor	Protein Coding	41	GC19P067387	2.24052906036377	https://www.genecards.org/cgi-bin/carddisp.pl?gene=FCAR
HDAC4	Histone Deacetylase 4	Protein Coding	49	GC02M239048	2.23390054702759	https://www.genecards.org/cgi-bin/carddisp.pl?gene=HDAC4
RFC1	Replication Factor C Subunit 1	Protein Coding	46	GC04M039291	2.23390054702759	https://www.genecards.org/cgi-bin/carddisp.pl?gene=RFC1
TLR5	Toll Like Receptor 5	Protein Coding	45	GC01M223109	2.23390054702759	https://www.genecards.org/cgi-bin/carddisp.pl?gene=TLR5
CD209	CD209 Molecule	Protein Coding	42	GC19M007739	2.23390054702759	https://www.genecards.org/cgi-bin/carddisp.pl?gene=CD209
RAB27A	RAB27A, Member RAS Oncogene Family	Protein Coding	47	GC15M055202	2.22420072555542	https://www.genecards.org/cgi-bin/carddisp.pl?gene=RAB27A
ADAM15	ADAM Metallopeptidase Domain 15	Protein Coding	42	GC01P155050	2.22414970397949	https://www.genecards.org/cgi-bin/carddisp.pl?gene=ADAM15
CCL8	C-C Motif Chemokine Ligand 8	Protein Coding	37	GC17P034319	2.22414970397949	https://www.genecards.org/cgi-bin/carddisp.pl?gene=CCL8
FLNB	Filamin B	Protein Coding	46	GC03P058008	2.20646357536316	https://www.genecards.org/cgi-bin/carddisp.pl?gene=FLNB
PRKDC	Protein Kinase, DNA-Activated, Catalytic Subunit	Protein Coding	48	GC08M047773	2.20638942718506	https://www.genecards.org/cgi-bin/carddisp.pl?gene=PRKDC
BMP4	Bone Morphogenetic Protein 4	Protein Coding	46	GC14M053949	2.20638942718506	https://www.genecards.org/cgi-bin/carddisp.pl?gene=BMP4
IFNA2	Interferon Alpha 2	Protein Coding	41	GC09M021384	2.20638942718506	https://www.genecards.org/cgi-bin/carddisp.pl?gene=IFNA2
KCNIP4	Potassium Voltage-Gated Channel Interacting Protein 4	Protein Coding	38	GC04M020728	2.20174551010132	https://www.genecards.org/cgi-bin/carddisp.pl?gene=KCNIP4
BTK	Bruton Tyrosine Kinase	Protein Coding	50	GC0XM101349	2.19960761070251	https://www.genecards.org/cgi-bin/carddisp.pl?gene=BTK
GAST	Gastrin	Protein Coding	38	GC17P041712	2.19960761070251	https://www.genecards.org/cgi-bin/carddisp.pl?gene=GAST
CFB	Complement Factor B	Protein Coding	45	GC06P031945	2.1986095905304	https://www.genecards.org/cgi-bin/carddisp.pl?gene=CFB
XBP1	X-Box Binding Protein 1	Protein Coding	44	GC22M028794	2.1986095905304	https://www.genecards.org/cgi-bin/carddisp.pl?gene=XBP1
EBI3	Epstein-Barr Virus Induced 3	Protein Coding	37	GC19P004233	2.1986095905304	https://www.genecards.org/cgi-bin/carddisp.pl?gene=EBI3
CSN1S1	Casein Alpha S1	Protein Coding	36	GC04P069932	2.1986095905304	https://www.genecards.org/cgi-bin/carddisp.pl?gene=CSN1S1
ANGPTL4	Angiopoietin Like 4	Protein Coding	43	GC19P008363	2.19796180725098	https://www.genecards.org/cgi-bin/carddisp.pl?gene=ANGPTL4
YY1	YY1 Transcription Factor	Protein Coding	46	GC14P100238	2.19600248336792	https://www.genecards.org/cgi-bin/carddisp.pl?gene=YY1
APOB	Apolipoprotein B	Protein Coding	45	GC02M020956	2.19600248336792	https://www.genecards.org/cgi-bin/carddisp.pl?gene=APOB
GDF5	Growth Differentiation Factor 5	Protein Coding	45	GC20M035433	2.19600248336792	https://www.genecards.org/cgi-bin/carddisp.pl?gene=GDF5
LPA	Lipoprotein(A)	Protein Coding	40	GC06M160531	2.19600248336792	https://www.genecards.org/cgi-bin/carddisp.pl?gene=LPA
MIR126	MicroRNA 126	RNA Gene	22	GC09P136670	2.19600248336792	https://www.genecards.org/cgi-bin/carddisp.pl?gene=MIR126
ADGRE5	Adhesion G Protein-Coupled Receptor E5	Protein Coding	38	GC19P014392	2.19250154495239	https://www.genecards.org/cgi-bin/carddisp.pl?gene=ADGRE5
CASTOR1	Cytosolic Arginine Sensor For MTORC1 Subunit 1	Protein Coding	23	GC22M057166	2.18668818473816	https://www.genecards.org/cgi-bin/carddisp.pl?gene=CASTOR1
AQP5	Aquaporin 5	Protein Coding	45	GC12P049961	2.17250776290894	https://www.genecards.org/cgi-bin/carddisp.pl?gene=AQP5
SIL1	SIL1 Nucleotide Exchange Factor	Protein Coding	40	GC05M138957	2.17250776290894	https://www.genecards.org/cgi-bin/carddisp.pl?gene=SIL1
SSNA1	SS Nuclear Autoantigen 1	Protein Coding	35	GC09P137188	2.17250776290894	https://www.genecards.org/cgi-bin/carddisp.pl?gene=SSNA1
ZNRD2	Zinc Ribbon Domain Containing 2	Protein Coding	28	GC11P069991	2.17250776290894	https://www.genecards.org/cgi-bin/carddisp.pl?gene=ZNRD2
LINC00426	Long Intergenic Non-Protein Coding RNA 426	RNA Gene	16	GC13M030377	2.17250776290894	https://www.genecards.org/cgi-bin/carddisp.pl?gene=LINC00426
CXCR2P1	C-X-C Motif Chemokine Receptor 2 Pseudogene 1	Pseudogene	14	GC02M218059	2.17250776290894	https://www.genecards.org/cgi-bin/carddisp.pl?gene=CXCR2P1
LINC02384	Long Intergenic Non-Protein Coding RNA 2384	RNA Gene	13	GC12M068334	2.17250776290894	https://www.genecards.org/cgi-bin/carddisp.pl?gene=LINC02384
IFNGR1	Interferon Gamma Receptor 1	Protein Coding	48	GC06M137197	2.17055368423462	https://www.genecards.org/cgi-bin/carddisp.pl?gene=IFNGR1
TXN	Thioredoxin	Protein Coding	44	GC09M110243	2.17055368423462	https://www.genecards.org/cgi-bin/carddisp.pl?gene=TXN
TIMP3	TIMP Metallopeptidase Inhibitor 3	Protein Coding	43	GC22P036985	2.16747403144836	https://www.genecards.org/cgi-bin/carddisp.pl?gene=TIMP3
HNRNPC	Heterogeneous Nuclear Ribonucleoprotein C	Protein Coding	40	GC14M022503	2.15768814086914	https://www.genecards.org/cgi-bin/carddisp.pl?gene=HNRNPC
SCGB1A1	Secretoglobin Family 1A Member 1	Protein Coding	39	GC11P062405	2.15102910995483	https://www.genecards.org/cgi-bin/carddisp.pl?gene=SCGB1A1
IGHE	Immunoglobulin Heavy Constant Epsilon	Protein Coding	30	GC14M112707	2.15102910995483	https://www.genecards.org/cgi-bin/carddisp.pl?gene=IGHE
C5AR1	Complement C5a Receptor 1	Protein Coding	42	GC19P047290	2.14682960510254	https://www.genecards.org/cgi-bin/carddisp.pl?gene=C5AR1
NFE2L2	NFE2 Like BZIP Transcription Factor 2	Protein Coding	48	GC02M177227	2.14173746109009	https://www.genecards.org/cgi-bin/carddisp.pl?gene=NFE2L2
IGF2	Insulin Like Growth Factor 2	Protein Coding	46	GC11M003294	2.14173746109009	https://www.genecards.org/cgi-bin/carddisp.pl?gene=IGF2
THBS1	Thrombospondin 1	Protein Coding	44	GC15P039581	2.14173746109009	https://www.genecards.org/cgi-bin/carddisp.pl?gene=THBS1
KLRD1	Killer Cell Lectin Like Receptor D1	Protein Coding	41	GC12P010226	2.14173746109009	https://www.genecards.org/cgi-bin/carddisp.pl?gene=KLRD1
ICA1	Islet Cell Autoantigen 1	Protein Coding	40	GC07M008206	2.14173746109009	https://www.genecards.org/cgi-bin/carddisp.pl?gene=ICA1
IGHM	Immunoglobulin Heavy Constant Mu	Protein Coding	36	GC14M112722	2.14173746109009	https://www.genecards.org/cgi-bin/carddisp.pl?gene=IGHM
GMCL2	Germ Cell-Less 2, Spermatogenesis Associated	Protein Coding	19	GC05M178189	2.12819242477417	https://www.genecards.org/cgi-bin/carddisp.pl?gene=GMCL2
MAP2K3	Mitogen-Activated Protein Kinase Kinase 3	Protein Coding	46	GC17P054789	2.12588715553284	https://www.genecards.org/cgi-bin/carddisp.pl?gene=MAP2K3
MST1	Macrophage Stimulating 1	Protein Coding	45	GC03M049683	2.11696362495422	https://www.genecards.org/cgi-bin/carddisp.pl?gene=MST1
FADS2	Fatty Acid Desaturase 2	Protein Coding	43	GC11P061792	2.11696362495422	https://www.genecards.org/cgi-bin/carddisp.pl?gene=FADS2
POU2F1	POU Class 2 Homeobox 1	Protein Coding	42	GC01P167190	2.11696362495422	https://www.genecards.org/cgi-bin/carddisp.pl?gene=POU2F1
INPP5B	Inositol Polyphosphate-5-Phosphatase B	Protein Coding	41	GC01M037860	2.11696362495422	https://www.genecards.org/cgi-bin/carddisp.pl?gene=INPP5B
OS9	OS9 Endoplasmic Reticulum Lectin	Protein Coding	40	GC12P057693	2.11696362495422	https://www.genecards.org/cgi-bin/carddisp.pl?gene=OS9
TNFSF18	TNF Superfamily Member 18	Protein Coding	37	GC01M173009	2.11696362495422	https://www.genecards.org/cgi-bin/carddisp.pl?gene=TNFSF18
KRT18P39	Keratin 18 Pseudogene 39	Pseudogene	9	GC02M203765	2.11696362495422	https://www.genecards.org/cgi-bin/carddisp.pl?gene=KRT18P39
AHR	Aryl Hydrocarbon Receptor	Protein Coding	47	GC07P016916	2.11127090454102	https://www.genecards.org/cgi-bin/carddisp.pl?gene=AHR
SERPINC1	Serpin Family C Member 1	Protein Coding	47	GC01M174559	2.11127090454102	https://www.genecards.org/cgi-bin/carddisp.pl?gene=SERPINC1
CTSL	Cathepsin L	Protein Coding	45	GC09P087725	2.11127090454102	https://www.genecards.org/cgi-bin/carddisp.pl?gene=CTSL
ATF2	Activating Transcription Factor 2	Protein Coding	44	GC02M175072	2.11127090454102	https://www.genecards.org/cgi-bin/carddisp.pl?gene=ATF2
IL1F10	Interleukin 1 Family Member 10	Protein Coding	37	GC02P113067	2.11127090454102	https://www.genecards.org/cgi-bin/carddisp.pl?gene=IL1F10
CASP1	Caspase 1	Protein Coding	48	GC11M105025	2.10374307632446	https://www.genecards.org/cgi-bin/carddisp.pl?gene=CASP1
LALBA	Lactalbumin Alpha	Protein Coding	38	GC12M048567	2.0945897102356	https://www.genecards.org/cgi-bin/carddisp.pl?gene=LALBA
VPREB1	V-Set Pre-B Cell Surrogate Light Chain 1	Protein Coding	38	GC22P022244	2.0945897102356	https://www.genecards.org/cgi-bin/carddisp.pl?gene=VPREB1
CCL1	C-C Motif Chemokine Ligand 1	Protein Coding	36	GC17M035584	2.0945897102356	https://www.genecards.org/cgi-bin/carddisp.pl?gene=CCL1
IL31	Interleukin 31	Protein Coding	34	GC12M122295	2.0945897102356	https://www.genecards.org/cgi-bin/carddisp.pl?gene=IL31
XIST	X Inactive Specific Transcript	RNA Gene	25	GC0XM073820	2.0945897102356	https://www.genecards.org/cgi-bin/carddisp.pl?gene=XIST
EGR1	Early Growth Response 1	Protein Coding	42	GC05P138465	2.08118844032288	https://www.genecards.org/cgi-bin/carddisp.pl?gene=EGR1
LRP5	LDL Receptor Related Protein 5	Protein Coding	47	GC11P068298	2.07883238792419	https://www.genecards.org/cgi-bin/carddisp.pl?gene=LRP5
GUSB	Glucuronidase Beta	Protein Coding	46	GC07M065960	2.07883238792419	https://www.genecards.org/cgi-bin/carddisp.pl?gene=GUSB
TLR8	Toll Like Receptor 8	Protein Coding	46	GC0XP012924	2.07883238792419	https://www.genecards.org/cgi-bin/carddisp.pl?gene=TLR8
CSK	C-Terminal Src Kinase	Protein Coding	45	GC15P074782	2.07883238792419	https://www.genecards.org/cgi-bin/carddisp.pl?gene=CSK
PTHLH	Parathyroid Hormone Like Hormone	Protein Coding	45	GC12M027959	2.07883238792419	https://www.genecards.org/cgi-bin/carddisp.pl?gene=PTHLH
SEMA4D	Semaphorin 4D	Protein Coding	45	GC09M089360	2.07883238792419	https://www.genecards.org/cgi-bin/carddisp.pl?gene=SEMA4D
CD59	CD59 Molecule (CD59 Blood Group)	Protein Coding	44	GC11M033704	2.07883238792419	https://www.genecards.org/cgi-bin/carddisp.pl?gene=CD59
KLRC1	Killer Cell Lectin Like Receptor C1	Protein Coding	41	GC12M021112	2.07883238792419	https://www.genecards.org/cgi-bin/carddisp.pl?gene=KLRC1
ELP1	Elongator Acetyltransferase Complex Subunit 1	Protein Coding	34	GC09M108868	2.07883238792419	https://www.genecards.org/cgi-bin/carddisp.pl?gene=ELP1
ATP1A1	ATPase Na+/K+ Transporting Subunit Alpha 1	Protein Coding	48	GC01P116372	2.06052422523499	https://www.genecards.org/cgi-bin/carddisp.pl?gene=ATP1A1
CYLD	CYLD Lysine 63 Deubiquitinase	Protein Coding	47	GC16P050742	2.06052422523499	https://www.genecards.org/cgi-bin/carddisp.pl?gene=CYLD
GATA4	GATA Binding Protein 4	Protein Coding	46	GC08P011676	2.06052422523499	https://www.genecards.org/cgi-bin/carddisp.pl?gene=GATA4
HSP90AB1	Heat Shock Protein 90 Alpha Family Class B Member 1	Protein Coding	46	GC06P044246	2.06052422523499	https://www.genecards.org/cgi-bin/carddisp.pl?gene=HSP90AB1
BAD	BCL2 Associated Agonist Of Cell Death	Protein Coding	43	GC11M089708	2.06052422523499	https://www.genecards.org/cgi-bin/carddisp.pl?gene=BAD
C1QBP	Complement C1q Binding Protein	Protein Coding	43	GC17M005432	2.06052422523499	https://www.genecards.org/cgi-bin/carddisp.pl?gene=C1QBP
EOMES	Eomesodermin	Protein Coding	42	GC03M027715	2.06052422523499	https://www.genecards.org/cgi-bin/carddisp.pl?gene=EOMES
IL10RB	Interleukin 10 Receptor Subunit Beta	Protein Coding	42	GC21P033266	2.06052422523499	https://www.genecards.org/cgi-bin/carddisp.pl?gene=IL10RB
ATG16L1	Autophagy Related 16 Like 1	Protein Coding	41	GC02P233253	2.06052422523499	https://www.genecards.org/cgi-bin/carddisp.pl?gene=ATG16L1
GPX3	Glutathione Peroxidase 3	Protein Coding	41	GC05P150997	2.06052422523499	https://www.genecards.org/cgi-bin/carddisp.pl?gene=GPX3
MED1	Mediator Complex Subunit 1	Protein Coding	40	GC17M039404	2.06052422523499	https://www.genecards.org/cgi-bin/carddisp.pl?gene=MED1
SYNGR1	Synaptogyrin 1	Protein Coding	40	GC22P039350	2.06052422523499	https://www.genecards.org/cgi-bin/carddisp.pl?gene=SYNGR1
GGT6	Gamma-Glutamyltransferase 6	Protein Coding	34	GC17M004559	2.06052422523499	https://www.genecards.org/cgi-bin/carddisp.pl?gene=GGT6
SMTNL2	Smoothelin Like 2	Protein Coding	32	GC17P004583	2.06052422523499	https://www.genecards.org/cgi-bin/carddisp.pl?gene=SMTNL2
GBA	Glucosylceramidase Beta	Protein Coding	48	GC01M155234	2.05366826057434	https://www.genecards.org/cgi-bin/carddisp.pl?gene=GBA
HTR3A	5-Hydroxytryptamine Receptor 3A	Protein Coding	45	GC11P113974	2.05366826057434	https://www.genecards.org/cgi-bin/carddisp.pl?gene=HTR3A
FCGRT	Fc Gamma Receptor And Transporter	Protein Coding	42	GC19P049506	2.05366826057434	https://www.genecards.org/cgi-bin/carddisp.pl?gene=FCGRT
HOXD13	Homeobox D13	Protein Coding	41	GC02P176092	2.05366826057434	https://www.genecards.org/cgi-bin/carddisp.pl?gene=HOXD13
MIR30A	MicroRNA 30a	RNA Gene	20	GC06M071403	2.05366826057434	https://www.genecards.org/cgi-bin/carddisp.pl?gene=MIR30A
MAPK9	Mitogen-Activated Protein Kinase 9	Protein Coding	46	GC05M180254	2.04398155212402	https://www.genecards.org/cgi-bin/carddisp.pl?gene=MAPK9
CLU	Clusterin	Protein Coding	45	GC08M027596	2.04398155212402	https://www.genecards.org/cgi-bin/carddisp.pl?gene=CLU
F13A1	Coagulation Factor XIII A Chain	Protein Coding	45	GC06M006144	2.04398155212402	https://www.genecards.org/cgi-bin/carddisp.pl?gene=F13A1
CALCRL	Calcitonin Receptor Like Receptor	Protein Coding	44	GC02M187341	2.04398155212402	https://www.genecards.org/cgi-bin/carddisp.pl?gene=CALCRL
CYP21A2	Cytochrome P450 Family 21 Subfamily A Member 2	Protein Coding	44	GC06P083719	2.04398155212402	https://www.genecards.org/cgi-bin/carddisp.pl?gene=CYP21A2
BPI	Bactericidal Permeability Increasing Protein	Protein Coding	41	GC20P038304	2.04398155212402	https://www.genecards.org/cgi-bin/carddisp.pl?gene=BPI
OSCAR	Osteoclast Associated Ig-Like Receptor	Protein Coding	37	GC19M054094	2.04398155212402	https://www.genecards.org/cgi-bin/carddisp.pl?gene=OSCAR
HLA-DRB4	Major Histocompatibility Complex, Class II, DR Beta 4	Protein Coding	29	GC06Mo03851	2.04398155212402	https://www.genecards.org/cgi-bin/carddisp.pl?gene=HLA-DRB4
MIR21	MicroRNA 21	RNA Gene	24	GC17P059841	2.04398155212402	https://www.genecards.org/cgi-bin/carddisp.pl?gene=MIR21
MIR124-1	MicroRNA 124-1	RNA Gene	21	GC08M009903	2.04398155212402	https://www.genecards.org/cgi-bin/carddisp.pl?gene=MIR124-1
MIR22	MicroRNA 22	RNA Gene	21	GC17M001713	2.04398155212402	https://www.genecards.org/cgi-bin/carddisp.pl?gene=MIR22
BAX	BCL2 Associated X, Apoptosis Regulator	Protein Coding	47	GC19P048954	2.04294443130493	https://www.genecards.org/cgi-bin/carddisp.pl?gene=BAX
PDGFRB	Platelet Derived Growth Factor Receptor Beta	Protein Coding	52	GC05M150113	2.03369975090027	https://www.genecards.org/cgi-bin/carddisp.pl?gene=PDGFRB
FGF1	Fibroblast Growth Factor 1	Protein Coding	45	GC05M142555	2.03369975090027	https://www.genecards.org/cgi-bin/carddisp.pl?gene=FGF1
VEGFC	Vascular Endothelial Growth Factor C	Protein Coding	45	GC04M176683	2.03369975090027	https://www.genecards.org/cgi-bin/carddisp.pl?gene=VEGFC
CDKN3	Cyclin Dependent Kinase Inhibitor 3	Protein Coding	42	GC14P054398	2.03369975090027	https://www.genecards.org/cgi-bin/carddisp.pl?gene=CDKN3
TTN	Titin	Protein Coding	45	GC02M178525	2.03316640853882	https://www.genecards.org/cgi-bin/carddisp.pl?gene=TTN
BCL2L1	BCL2 Like 1	Protein Coding	45	GC20M031664	2.01247763633728	https://www.genecards.org/cgi-bin/carddisp.pl?gene=BCL2L1
TRPV4	Transient Receptor Potential Cation Channel Subfamily V Member 4	Protein Coding	48	GC12M109783	2.00866413116455	https://www.genecards.org/cgi-bin/carddisp.pl?gene=TRPV4
EZH2	Enhancer Of Zeste 2 Polycomb Repressive Complex 2 Subunit	Protein Coding	52	GC07M148807	2.00608372688293	https://www.genecards.org/cgi-bin/carddisp.pl?gene=EZH2
PGR	Progesterone Receptor	Protein Coding	47	GC11M101030	2.00608372688293	https://www.genecards.org/cgi-bin/carddisp.pl?gene=PGR
RHOA	Ras Homolog Family Member A	Protein Coding	46	GC03M049359	2.00608372688293	https://www.genecards.org/cgi-bin/carddisp.pl?gene=RHOA
HNRNPA2B1	Heterogeneous Nuclear Ribonucleoprotein A2/B1	Protein Coding	44	GC07M026174	2.00608372688293	https://www.genecards.org/cgi-bin/carddisp.pl?gene=HNRNPA2B1
LPAR1	Lysophosphatidic Acid Receptor 1	Protein Coding	44	GC09M110873	2.00608372688293	https://www.genecards.org/cgi-bin/carddisp.pl?gene=LPAR1
MAP3K2	Mitogen-Activated Protein Kinase Kinase Kinase 2	Protein Coding	44	GC02M127298	2.00608372688293	https://www.genecards.org/cgi-bin/carddisp.pl?gene=MAP3K2
PTPRT	Protein Tyrosine Phosphatase Receptor Type T	Protein Coding	43	GC20M042072	2.00608372688293	https://www.genecards.org/cgi-bin/carddisp.pl?gene=PTPRT
RNGTT	RNA Guanylyltransferase And 5'-Phosphatase	Protein Coding	41	GC06M088609	2.00608372688293	https://www.genecards.org/cgi-bin/carddisp.pl?gene=RNGTT
SOD3	Superoxide Dismutase 3	Protein Coding	41	GC04P024798	2.00608372688293	https://www.genecards.org/cgi-bin/carddisp.pl?gene=SOD3
KLRB1	Killer Cell Lectin Like Receptor B1	Protein Coding	39	GC12M021098	2.00608372688293	https://www.genecards.org/cgi-bin/carddisp.pl?gene=KLRB1
KIR2DL3	Killer Cell Immunoglobulin Like Receptor, Two Ig Domains And Long Cytoplasmic Tail 3	Protein Coding	36	GC19P068014	2.00608372688293	https://www.genecards.org/cgi-bin/carddisp.pl?gene=KIR2DL3
LCE3C	Late Cornified Envelope 3C	Protein Coding	27	GC01P152600	2.00608372688293	https://www.genecards.org/cgi-bin/carddisp.pl?gene=LCE3C
LCE3B	Late Cornified Envelope 3B	Protein Coding	25	GC01P152613	2.00608372688293	https://www.genecards.org/cgi-bin/carddisp.pl?gene=LCE3B
MIR17	MicroRNA 17	RNA Gene	20	GC13P091350	2.00608372688293	https://www.genecards.org/cgi-bin/carddisp.pl?gene=MIR17
PMEL	Premelanosome Protein	Protein Coding	39	GC12M055954	2.00292158126831	https://www.genecards.org/cgi-bin/carddisp.pl?gene=PMEL
TIRAP	TIR Domain Containing Adaptor Protein	Protein Coding	41	GC11P126284	2.00188279151917	https://www.genecards.org/cgi-bin/carddisp.pl?gene=TIRAP
MAPK13	Mitogen-Activated Protein Kinase 13	Protein Coding	46	GC06P083842	1.99023330211639	https://www.genecards.org/cgi-bin/carddisp.pl?gene=MAPK13
RIPK1	Receptor Interacting Serine/Threonine Kinase 1	Protein Coding	46	GC06P003275	1.99023330211639	https://www.genecards.org/cgi-bin/carddisp.pl?gene=RIPK1
NFKBIB	NFKB Inhibitor Beta	Protein Coding	40	GC19P038899	1.99023330211639	https://www.genecards.org/cgi-bin/carddisp.pl?gene=NFKBIB
GRM5	Glutamate Metabotropic Receptor 5	Protein Coding	46	GC11M088504	1.98697090148926	https://www.genecards.org/cgi-bin/carddisp.pl?gene=GRM5
RASGRP1	RAS Guanyl Releasing Protein 1	Protein Coding	46	GC15M038488	1.98697090148926	https://www.genecards.org/cgi-bin/carddisp.pl?gene=RASGRP1
DDX6	DEAD-Box Helicase 6	Protein Coding	44	GC11M118748	1.98697090148926	https://www.genecards.org/cgi-bin/carddisp.pl?gene=DDX6
PFKFB3	6-Phosphofructo-2-Kinase/Fructose-2,6-Biphosphatase 3	Protein Coding	43	GC10P006144	1.98697090148926	https://www.genecards.org/cgi-bin/carddisp.pl?gene=PFKFB3
PTPRM	Protein Tyrosine Phosphatase Receptor Type M	Protein Coding	43	GC18P007557	1.98697090148926	https://www.genecards.org/cgi-bin/carddisp.pl?gene=PTPRM
CARD9	Caspase Recruitment Domain Family Member 9	Protein Coding	42	GC09M136364	1.98697090148926	https://www.genecards.org/cgi-bin/carddisp.pl?gene=CARD9
CDK5RAP2	CDK5 Regulatory Subunit Associated Protein 2	Protein Coding	41	GC09M120388	1.98697090148926	https://www.genecards.org/cgi-bin/carddisp.pl?gene=CDK5RAP2
CEP57	Centrosomal Protein 57	Protein Coding	41	GC11P095789	1.98697090148926	https://www.genecards.org/cgi-bin/carddisp.pl?gene=CEP57
STAG1	Stromal Antigen 1	Protein Coding	41	GC03M136336	1.98697090148926	https://www.genecards.org/cgi-bin/carddisp.pl?gene=STAG1
MTF1	Metal Regulatory Transcription Factor 1	Protein Coding	40	GC01M037810	1.98697090148926	https://www.genecards.org/cgi-bin/carddisp.pl?gene=MTF1
PTTG1	PTTG1 Regulator Of Sister Chromatid Separation, Securin	Protein Coding	40	GC05P160422	1.98697090148926	https://www.genecards.org/cgi-bin/carddisp.pl?gene=PTTG1
TPD52	Tumor Protein D52	Protein Coding	40	GC08M080034	1.98697090148926	https://www.genecards.org/cgi-bin/carddisp.pl?gene=TPD52
TREH	Trehalase	Protein Coding	40	GC11M118657	1.98697090148926	https://www.genecards.org/cgi-bin/carddisp.pl?gene=TREH
GRHL2	Grainyhead Like Transcription Factor 2	Protein Coding	39	GC08P101492	1.98697090148926	https://www.genecards.org/cgi-bin/carddisp.pl?gene=GRHL2
SIRT4	Sirtuin 4	Protein Coding	39	GC12P120291	1.98697090148926	https://www.genecards.org/cgi-bin/carddisp.pl?gene=SIRT4
SLAMF6	SLAM Family Member 6	Protein Coding	39	GC01M160454	1.98697090148926	https://www.genecards.org/cgi-bin/carddisp.pl?gene=SLAMF6
ABHD6	Abhydrolase Domain Containing 6, Acylglycerol Lipase	Protein Coding	38	GC03P058238	1.98697090148926	https://www.genecards.org/cgi-bin/carddisp.pl?gene=ABHD6
ITLN1	Intelectin 1	Protein Coding	38	GC01M160876	1.98697090148926	https://www.genecards.org/cgi-bin/carddisp.pl?gene=ITLN1
RABEP1	Rabaptin, RAB GTPase Binding Effector Protein 1	Protein Coding	38	GC17P005282	1.98697090148926	https://www.genecards.org/cgi-bin/carddisp.pl?gene=RABEP1
CLYBL	Citramalyl-CoA Lyase	Protein Coding	37	GC13P099606	1.98697090148926	https://www.genecards.org/cgi-bin/carddisp.pl?gene=CLYBL
FADS3	Fatty Acid Desaturase 3	Protein Coding	36	GC11M061873	1.98697090148926	https://www.genecards.org/cgi-bin/carddisp.pl?gene=FADS3
PPIL4	Peptidylprolyl Isomerase Like 4	Protein Coding	36	GC06M149504	1.98697090148926	https://www.genecards.org/cgi-bin/carddisp.pl?gene=PPIL4
PPM1L	Protein Phosphatase, Mg2+/Mn2+ Dependent 1L	Protein Coding	36	GC03P160755	1.98697090148926	https://www.genecards.org/cgi-bin/carddisp.pl?gene=PPM1L
RNASEH2B	Ribonuclease H2 Subunit B	Protein Coding	36	GC13P050909	1.98697090148926	https://www.genecards.org/cgi-bin/carddisp.pl?gene=RNASEH2B
YPEL5	Yippee Like 5	Protein Coding	36	GC02P030108	1.98697090148926	https://www.genecards.org/cgi-bin/carddisp.pl?gene=YPEL5
CLNK	Cytokine Dependent Hematopoietic Cell Linker	Protein Coding	35	GC04M010491	1.98697090148926	https://www.genecards.org/cgi-bin/carddisp.pl?gene=CLNK
FAM124A	Family With Sequence Similarity 124 Member A	Protein Coding	34	GC13P051222	1.98697090148926	https://www.genecards.org/cgi-bin/carddisp.pl?gene=FAM124A
PHRF1	PHD And Ring Finger Domains 1	Protein Coding	34	GC11P001742	1.98697090148926	https://www.genecards.org/cgi-bin/carddisp.pl?gene=PHRF1
RPP14	Ribonuclease P/MRP Subunit P14	Protein Coding	34	GC03P058295	1.98697090148926	https://www.genecards.org/cgi-bin/carddisp.pl?gene=RPP14
TXNDC11	Thioredoxin Domain Containing 11	Protein Coding	34	GC16M011679	1.98697090148926	https://www.genecards.org/cgi-bin/carddisp.pl?gene=TXNDC11
VPS37C	VPS37C Subunit Of ESCRT-I	Protein Coding	34	GC11M061130	1.98697090148926	https://www.genecards.org/cgi-bin/carddisp.pl?gene=VPS37C
DDA1	DET1 And DDB1 Associated 1	Protein Coding	33	GC19P066218	1.98697090148926	https://www.genecards.org/cgi-bin/carddisp.pl?gene=DDA1
NRM	Nurim	Protein Coding	33	GC06M065880	1.98697090148926	https://www.genecards.org/cgi-bin/carddisp.pl?gene=NRM
ACOXL	Acyl-CoA Oxidase Like	Protein Coding	32	GC02P110732	1.98697090148926	https://www.genecards.org/cgi-bin/carddisp.pl?gene=ACOXL
AHNAK2	AHNAK Nucleoprotein 2	Protein Coding	32	GC14M104937	1.98697090148926	https://www.genecards.org/cgi-bin/carddisp.pl?gene=AHNAK2
ANO8	Anoctamin 8	Protein Coding	32	GC19M017324	1.98697090148926	https://www.genecards.org/cgi-bin/carddisp.pl?gene=ANO8
GUCY1B2	Guanylate Cyclase 1 Soluble Subunit Beta 2 (Pseudogene)	Pseudogene	31	GC13M050994	1.98697090148926	https://www.genecards.org/cgi-bin/carddisp.pl?gene=GUCY1B2
ARL14	ADP Ribosylation Factor Like GTPase 14	Protein Coding	30	GC03P160677	1.98697090148926	https://www.genecards.org/cgi-bin/carddisp.pl?gene=ARL14
ZNF438	Zinc Finger Protein 438	Protein Coding	30	GC10M030820	1.98697090148926	https://www.genecards.org/cgi-bin/carddisp.pl?gene=ZNF438
TMEM187	Transmembrane Protein 187	Protein Coding	28	GC0XP153972	1.98697090148926	https://www.genecards.org/cgi-bin/carddisp.pl?gene=TMEM187
FLACC1	Flagellum Associated Containing Coiled-Coil Domains 1	Protein Coding	26	GC02M201423	1.98697090148926	https://www.genecards.org/cgi-bin/carddisp.pl?gene=FLACC1
SMIM21	Small Integral Membrane Protein 21	Protein Coding	26	GC18M075409	1.98697090148926	https://www.genecards.org/cgi-bin/carddisp.pl?gene=SMIM21
BMS1P20	BMS1 Pseudogene 20	Pseudogene	16	GC22P022298	1.98697090148926	https://www.genecards.org/cgi-bin/carddisp.pl?gene=BMS1P20
DRAIC	Downregulated RNA In Cancer, Inhibitor Of Cell Invasion And Migration	RNA Gene	15	GC15P117547	1.98697090148926	https://www.genecards.org/cgi-bin/carddisp.pl?gene=DRAIC
LOC100506023	Uncharacterized LOC100506023	RNA Gene	11	GC01M173235	1.98697090148926	https://www.genecards.org/cgi-bin/carddisp.pl?gene=LOC100506023
LOC100506403	Uncharacterized LOC100506403	RNA Gene	10	GC21M035372	1.98697090148926	https://www.genecards.org/cgi-bin/carddisp.pl?gene=LOC100506403
HLA-S	Major Histocompatibility Complex, Class I, S (Pseudogene)	Pseudogene	9	GC06M031381	1.98697090148926	https://www.genecards.org/cgi-bin/carddisp.pl?gene=HLA-S
RPL17P22	Ribosomal Protein L17 Pseudogene 22	Pseudogene	8	GC05P056136	1.98697090148926	https://www.genecards.org/cgi-bin/carddisp.pl?gene=RPL17P22
FLT4	Fms Related Receptor Tyrosine Kinase 4	Protein Coding	49	GC05M180607	1.98239409923553	https://www.genecards.org/cgi-bin/carddisp.pl?gene=FLT4
LAIR1	Leukocyte Associated Immunoglobulin Like Receptor 1	Protein Coding	41	GC19M054351	1.98239409923553	https://www.genecards.org/cgi-bin/carddisp.pl?gene=LAIR1
PLOD2	Procollagen-Lysine,2-Oxoglutarate 5-Dioxygenase 2	Protein Coding	44	GC03M146069	1.98011493682861	https://www.genecards.org/cgi-bin/carddisp.pl?gene=PLOD2
PREP	Prolyl Endopeptidase	Protein Coding	41	GC06M105277	1.98011493682861	https://www.genecards.org/cgi-bin/carddisp.pl?gene=PREP
MIR518A1	MicroRNA 518a-1	RNA Gene	18	GC19P067345	1.98011493682861	https://www.genecards.org/cgi-bin/carddisp.pl?gene=MIR518A1
CYP17A1	Cytochrome P450 Family 17 Subfamily A Member 1	Protein Coding	47	GC10M102830	1.96416425704956	https://www.genecards.org/cgi-bin/carddisp.pl?gene=CYP17A1
GHSR	Growth Hormone Secretagogue Receptor	Protein Coding	45	GC03M172443	1.96416425704956	https://www.genecards.org/cgi-bin/carddisp.pl?gene=GHSR
TIA1	TIA1 Cytotoxic Granule Associated RNA Binding Protein	Protein Coding	42	GC02M070209	1.96416425704956	https://www.genecards.org/cgi-bin/carddisp.pl?gene=TIA1
E2F2	E2F Transcription Factor 2	Protein Coding	40	GC01M023656	1.96416425704956	https://www.genecards.org/cgi-bin/carddisp.pl?gene=E2F2
FCN1	Ficolin 1	Protein Coding	40	GC09M135133	1.96416425704956	https://www.genecards.org/cgi-bin/carddisp.pl?gene=FCN1
GDF15	Growth Differentiation Factor 15	Protein Coding	40	GC19P066244	1.96416425704956	https://www.genecards.org/cgi-bin/carddisp.pl?gene=GDF15
PDCD5	Programmed Cell Death 5	Protein Coding	38	GC19P032581	1.96416425704956	https://www.genecards.org/cgi-bin/carddisp.pl?gene=PDCD5
TIMELESS	Timeless Circadian Regulator	Protein Coding	38	GC12M056416	1.96416425704956	https://www.genecards.org/cgi-bin/carddisp.pl?gene=TIMELESS
APLN	Apelin	Protein Coding	36	GC0XM129645	1.96416425704956	https://www.genecards.org/cgi-bin/carddisp.pl?gene=APLN
VEGFD	Vascular Endothelial Growth Factor D	Protein Coding	32	GC0XM015345	1.962651014328	https://www.genecards.org/cgi-bin/carddisp.pl?gene=VEGFD
FPR2	Formyl Peptide Receptor 2	Protein Coding	44	GC19P051752	1.95498609542847	https://www.genecards.org/cgi-bin/carddisp.pl?gene=FPR2
PPARA	Peroxisome Proliferator Activated Receptor Alpha	Protein Coding	44	GC22P046150	1.94518852233887	https://www.genecards.org/cgi-bin/carddisp.pl?gene=PPARA
PF4	Platelet Factor 4	Protein Coding	39	GC04M073980	1.94518852233887	https://www.genecards.org/cgi-bin/carddisp.pl?gene=PF4
GRN	Granulin Precursor	Protein Coding	46	GC17P044345	1.92616999149323	https://www.genecards.org/cgi-bin/carddisp.pl?gene=GRN
CFH	Complement Factor H	Protein Coding	45	GC01P196621	1.92616999149323	https://www.genecards.org/cgi-bin/carddisp.pl?gene=CFH
CEBPB	CCAAT Enhancer Binding Protein Beta	Protein Coding	42	GC20P050190	1.92616999149323	https://www.genecards.org/cgi-bin/carddisp.pl?gene=CEBPB
TCN2	Transcobalamin 2	Protein Coding	42	GC22P036867	1.92616999149323	https://www.genecards.org/cgi-bin/carddisp.pl?gene=TCN2
LGALS8	Galectin 8	Protein Coding	40	GC01P236518	1.92616999149323	https://www.genecards.org/cgi-bin/carddisp.pl?gene=LGALS8
RBP4	Retinol Binding Protein 4	Protein Coding	44	GC10M093591	1.916583776474	https://www.genecards.org/cgi-bin/carddisp.pl?gene=RBP4
IGES	Immunoglobulin E Concentration, Serum	Genetic Locus	4	GC05U990033	1.9072904586792	https://www.genecards.org/cgi-bin/carddisp.pl?gene=IGES
IGF1R	Insulin Like Growth Factor 1 Receptor	Protein Coding	52	GC15P098648	1.89570319652557	https://www.genecards.org/cgi-bin/carddisp.pl?gene=IGF1R
TNFRSF10B	TNF Receptor Superfamily Member 10b	Protein Coding	48	GC08M023020	1.89570319652557	https://www.genecards.org/cgi-bin/carddisp.pl?gene=TNFRSF10B
SPHK1	Sphingosine Kinase 1	Protein Coding	45	GC17P076376	1.89570319652557	https://www.genecards.org/cgi-bin/carddisp.pl?gene=SPHK1
ALPP	Alkaline Phosphatase, Placental	Protein Coding	44	GC02P232378	1.89570319652557	https://www.genecards.org/cgi-bin/carddisp.pl?gene=ALPP
TNFRSF18	TNF Receptor Superfamily Member 18	Protein Coding	40	GC01M001203	1.89570319652557	https://www.genecards.org/cgi-bin/carddisp.pl?gene=TNFRSF18
CBL	Cbl Proto-Oncogene	Protein Coding	49	GC11P119206	1.88817775249481	https://www.genecards.org/cgi-bin/carddisp.pl?gene=CBL
ACTR2	Actin Related Protein 2	Protein Coding	42	GC02P065227	1.88817775249481	https://www.genecards.org/cgi-bin/carddisp.pl?gene=ACTR2
LEPR	Leptin Receptor	Protein Coding	48	GC01P065421	1.8653712272644	https://www.genecards.org/cgi-bin/carddisp.pl?gene=LEPR
CD22	CD22 Molecule	Protein Coding	44	GC19P035319	1.8653712272644	https://www.genecards.org/cgi-bin/carddisp.pl?gene=CD22
PDE4A	Phosphodiesterase 4A	Protein Coding	44	GC19P010416	1.8653712272644	https://www.genecards.org/cgi-bin/carddisp.pl?gene=PDE4A
PDE3A	Phosphodiesterase 3A	Protein Coding	48	GC12P021516	1.86326491832733	https://www.genecards.org/cgi-bin/carddisp.pl?gene=PDE3A
SMAD3	SMAD Family Member 3	Protein Coding	48	GC15P067063	1.86326491832733	https://www.genecards.org/cgi-bin/carddisp.pl?gene=SMAD3
CREB1	CAMP Responsive Element Binding Protein 1	Protein Coding	47	GC02P207529	1.86326491832733	https://www.genecards.org/cgi-bin/carddisp.pl?gene=CREB1
ITGA5	Integrin Subunit Alpha 5	Protein Coding	47	GC12M054899	1.86326491832733	https://www.genecards.org/cgi-bin/carddisp.pl?gene=ITGA5
EPHB1	EPH Receptor B1	Protein Coding	45	GC03P134795	1.86326491832733	https://www.genecards.org/cgi-bin/carddisp.pl?gene=EPHB1
MAP2K7	Mitogen-Activated Protein Kinase Kinase 7	Protein Coding	44	GC19P007903	1.86326491832733	https://www.genecards.org/cgi-bin/carddisp.pl?gene=MAP2K7
TGIF1	TGFB Induced Factor Homeobox 1	Protein Coding	44	GC18P003411	1.86326491832733	https://www.genecards.org/cgi-bin/carddisp.pl?gene=TGIF1
ENPP2	Ectonucleotide Pyrophosphatase/Phosphodiesterase 2	Protein Coding	43	GC08M119556	1.86326491832733	https://www.genecards.org/cgi-bin/carddisp.pl?gene=ENPP2
BAK1	BCL2 Antagonist/Killer 1	Protein Coding	42	GC06M033572	1.86326491832733	https://www.genecards.org/cgi-bin/carddisp.pl?gene=BAK1
ICAM2	Intercellular Adhesion Molecule 2	Protein Coding	42	GC17M064002	1.86326491832733	https://www.genecards.org/cgi-bin/carddisp.pl?gene=ICAM2
CD276	CD276 Molecule	Protein Coding	40	GC15P073683	1.86326491832733	https://www.genecards.org/cgi-bin/carddisp.pl?gene=CD276
SLCO1C1	Solute Carrier Organic Anion Transporter Family Member 1C1	Protein Coding	38	GC12P020695	1.86326491832733	https://www.genecards.org/cgi-bin/carddisp.pl?gene=SLCO1C1
ABCG2	ATP Binding Cassette Subfamily G Member 2 (Junior Blood Group)	Protein Coding	48	GC04M088090	1.82841408252716	https://www.genecards.org/cgi-bin/carddisp.pl?gene=ABCG2
SPARC	Secreted Protein Acidic And Cysteine Rich	Protein Coding	48	GC05M151661	1.82841408252716	https://www.genecards.org/cgi-bin/carddisp.pl?gene=SPARC
MAPK3	Mitogen-Activated Protein Kinase 3	Protein Coding	46	GC16M037120	1.82841408252716	https://www.genecards.org/cgi-bin/carddisp.pl?gene=MAPK3
FAP	Fibroblast Activation Protein Alpha	Protein Coding	44	GC02M162170	1.82841408252716	https://www.genecards.org/cgi-bin/carddisp.pl?gene=FAP
VIPR1	Vasoactive Intestinal Peptide Receptor 1	Protein Coding	44	GC03P042490	1.82841408252716	https://www.genecards.org/cgi-bin/carddisp.pl?gene=VIPR1
SEMA3C	Semaphorin 3C	Protein Coding	43	GC07M080742	1.82841408252716	https://www.genecards.org/cgi-bin/carddisp.pl?gene=SEMA3C
COL9A2	Collagen Type IX Alpha 2 Chain	Protein Coding	42	GC01M040300	1.82841408252716	https://www.genecards.org/cgi-bin/carddisp.pl?gene=COL9A2
TANK	TRAF Family Member Associated NFKB Activator	Protein Coding	41	GC02P161136	1.82841408252716	https://www.genecards.org/cgi-bin/carddisp.pl?gene=TANK
CXCR6	C-X-C Motif Chemokine Receptor 6	Protein Coding	38	GC03P046765	1.82841408252716	https://www.genecards.org/cgi-bin/carddisp.pl?gene=CXCR6
LILRA3	Leukocyte Immunoglobulin Like Receptor A3	Protein Coding	31	GC19Mp00270	1.82841408252716	https://www.genecards.org/cgi-bin/carddisp.pl?gene=LILRA3
MIR451A	MicroRNA 451a	RNA Gene	19	GC17M028861	1.82841408252716	https://www.genecards.org/cgi-bin/carddisp.pl?gene=MIR451A
FLT3	Fms Related Receptor Tyrosine Kinase 3	Protein Coding	50	GC13M028003	1.81779050827026	https://www.genecards.org/cgi-bin/carddisp.pl?gene=FLT3
MSN	Moesin	Protein Coding	45	GC0XP065588	1.81779050827026	https://www.genecards.org/cgi-bin/carddisp.pl?gene=MSN
RPL7	Ribosomal Protein L7	Protein Coding	41	GC08M073290	1.81779050827026	https://www.genecards.org/cgi-bin/carddisp.pl?gene=RPL7
APRT	Adenine Phosphoribosyltransferase	Protein Coding	45	GC16M088810	1.81671166419983	https://www.genecards.org/cgi-bin/carddisp.pl?gene=APRT
SDC1	Syndecan 1	Protein Coding	41	GC02M020200	1.81671166419983	https://www.genecards.org/cgi-bin/carddisp.pl?gene=SDC1
SENP1	SUMO Specific Peptidase 1	Protein Coding	42	GC12M048042	1.80939769744873	https://www.genecards.org/cgi-bin/carddisp.pl?gene=SENP1
SLAMF1	Signaling Lymphocytic Activation Molecule Family Member 1	Protein Coding	40	GC01M160608	1.80939769744873	https://www.genecards.org/cgi-bin/carddisp.pl?gene=SLAMF1
RBM5	RNA Binding Motif Protein 5	Protein Coding	38	GC03P050340	1.80939769744873	https://www.genecards.org/cgi-bin/carddisp.pl?gene=RBM5
FCRLA	Fc Receptor Like A	Protein Coding	36	GC01P161712	1.80939769744873	https://www.genecards.org/cgi-bin/carddisp.pl?gene=FCRLA
GSDMB	Gasdermin B	Protein Coding	36	GC17M039904	1.80939769744873	https://www.genecards.org/cgi-bin/carddisp.pl?gene=GSDMB
C6orf47	Chromosome 6 Open Reading Frame 47	Protein Coding	29	GC06M065961	1.80939769744873	https://www.genecards.org/cgi-bin/carddisp.pl?gene=C6orf47
AXL	AXL Receptor Tyrosine Kinase	Protein Coding	50	GC19P041219	1.79051613807678	https://www.genecards.org/cgi-bin/carddisp.pl?gene=AXL
DDR2	Discoidin Domain Receptor Tyrosine Kinase 2	Protein Coding	49	GC01P162631	1.79051613807678	https://www.genecards.org/cgi-bin/carddisp.pl?gene=DDR2
PPIA	Peptidylprolyl Isomerase A	Protein Coding	45	GC07P044807	1.79051613807678	https://www.genecards.org/cgi-bin/carddisp.pl?gene=PPIA
BCL6	BCL6 Transcription Repressor	Protein Coding	43	GC03M187721	1.79051613807678	https://www.genecards.org/cgi-bin/carddisp.pl?gene=BCL6
LTB4R	Leukotriene B4 Receptor	Protein Coding	43	GC14P024311	1.79051613807678	https://www.genecards.org/cgi-bin/carddisp.pl?gene=LTB4R
IFI16	Interferon Gamma Inducible Protein 16	Protein Coding	41	GC01P158969	1.79051613807678	https://www.genecards.org/cgi-bin/carddisp.pl?gene=IFI16
LGALS3BP	Galectin 3 Binding Protein	Protein Coding	41	GC17M078971	1.79051613807678	https://www.genecards.org/cgi-bin/carddisp.pl?gene=LGALS3BP
SLAMF7	SLAM Family Member 7	Protein Coding	41	GC01P160740	1.79051613807678	https://www.genecards.org/cgi-bin/carddisp.pl?gene=SLAMF7
MATN1	Matrilin 1	Protein Coding	40	GC01M030711	1.79051613807678	https://www.genecards.org/cgi-bin/carddisp.pl?gene=MATN1
WARS1	Tryptophanyl-TRNA Synthetase 1	Protein Coding	36	GC14M101280	1.79051613807678	https://www.genecards.org/cgi-bin/carddisp.pl?gene=WARS1
MIR212	MicroRNA 212	RNA Gene	20	GC17M002050	1.79051613807678	https://www.genecards.org/cgi-bin/carddisp.pl?gene=MIR212
MIR129-1	MicroRNA 129-1	RNA Gene	18	GC07P128207	1.79051613807678	https://www.genecards.org/cgi-bin/carddisp.pl?gene=MIR129-1
PPL	Periplakin	Protein Coding	40	GC16M007350	1.78203999996185	https://www.genecards.org/cgi-bin/carddisp.pl?gene=PPL
EVPL	Envoplakin	Protein Coding	36	GC17M076004	1.78203999996185	https://www.genecards.org/cgi-bin/carddisp.pl?gene=EVPL
DSG3	Desmoglein 3	Protein Coding	40	GC18P031447	1.77435779571533	https://www.genecards.org/cgi-bin/carddisp.pl?gene=DSG3
APP	Amyloid Beta Precursor Protein	Protein Coding	49	GC21M025880	1.76135110855103	https://www.genecards.org/cgi-bin/carddisp.pl?gene=APP
REN	Renin	Protein Coding	47	GC01M204154	1.76135110855103	https://www.genecards.org/cgi-bin/carddisp.pl?gene=REN
CYP2D6	Cytochrome P450 Family 2 Subfamily D Member 6	Protein Coding	46	GC22M042126	1.76135110855103	https://www.genecards.org/cgi-bin/carddisp.pl?gene=CYP2D6
SFTPB	Surfactant Protein B	Protein Coding	44	GC02M085657	1.76135110855103	https://www.genecards.org/cgi-bin/carddisp.pl?gene=SFTPB
NLRP12	NLR Family Pyrin Domain Containing 12	Protein Coding	42	GC19M053793	1.76135110855103	https://www.genecards.org/cgi-bin/carddisp.pl?gene=NLRP12
SFTPA1	Surfactant Protein A1	Protein Coding	42	GC10P093438	1.76135110855103	https://www.genecards.org/cgi-bin/carddisp.pl?gene=SFTPA1
SFTPC	Surfactant Protein C	Protein Coding	41	GC08P022156	1.76135110855103	https://www.genecards.org/cgi-bin/carddisp.pl?gene=SFTPC
SHBG	Sex Hormone Binding Globulin	Protein Coding	40	GC17P007613	1.76135110855103	https://www.genecards.org/cgi-bin/carddisp.pl?gene=SHBG
POU2AF1	POU Class 2 Homeobox Associating Factor 1	Protein Coding	37	GC11M111352	1.76135110855103	https://www.genecards.org/cgi-bin/carddisp.pl?gene=POU2AF1
MUSK	Muscle Associated Receptor Tyrosine Kinase	Protein Coding	46	GC09P110668	1.75910902023315	https://www.genecards.org/cgi-bin/carddisp.pl?gene=MUSK
NKX2-1	NK2 Homeobox 1	Protein Coding	44	GC14M036516	1.75910902023315	https://www.genecards.org/cgi-bin/carddisp.pl?gene=NKX2-1
EXOSC10	Exosome Component 10	Protein Coding	37	GC01M011067	1.75910902023315	https://www.genecards.org/cgi-bin/carddisp.pl?gene=EXOSC10
PLA2G3	Phospholipase A2 Group III	Protein Coding	37	GC22M057204	1.7575376033783	https://www.genecards.org/cgi-bin/carddisp.pl?gene=PLA2G3
FCRL6	Fc Receptor Like 6	Protein Coding	34	GC01P159800	1.7575376033783	https://www.genecards.org/cgi-bin/carddisp.pl?gene=FCRL6
BMP2	Bone Morphogenetic Protein 2	Protein Coding	44	GC20P006767	1.75287914276123	https://www.genecards.org/cgi-bin/carddisp.pl?gene=BMP2
FOXO1	Forkhead Box O1	Protein Coding	47	GC13M040555	1.74859666824341	https://www.genecards.org/cgi-bin/carddisp.pl?gene=FOXO1
TYRO3	TYRO3 Protein Tyrosine Kinase	Protein Coding	46	GC15P041557	1.74859666824341	https://www.genecards.org/cgi-bin/carddisp.pl?gene=TYRO3
MALT1	MALT1 Paracaspase	Protein Coding	45	GC18P058671	1.74859666824341	https://www.genecards.org/cgi-bin/carddisp.pl?gene=MALT1
OGG1	8-Oxoguanine DNA Glycosylase	Protein Coding	45	GC03P012414	1.74859666824341	https://www.genecards.org/cgi-bin/carddisp.pl?gene=OGG1
CISH	Cytokine Inducible SH2 Containing Protein	Protein Coding	44	GC03M051268	1.74859666824341	https://www.genecards.org/cgi-bin/carddisp.pl?gene=CISH
FADD	Fas Associated Via Death Domain	Protein Coding	44	GC11P070203	1.74859666824341	https://www.genecards.org/cgi-bin/carddisp.pl?gene=FADD
FCN3	Ficolin 3	Protein Coding	44	GC01M027843	1.74859666824341	https://www.genecards.org/cgi-bin/carddisp.pl?gene=FCN3
ITGAX	Integrin Subunit Alpha X	Protein Coding	44	GC16P041137	1.74859666824341	https://www.genecards.org/cgi-bin/carddisp.pl?gene=ITGAX
EZR	Ezrin	Protein Coding	43	GC06M158765	1.74859666824341	https://www.genecards.org/cgi-bin/carddisp.pl?gene=EZR
CUL1	Cullin 1	Protein Coding	42	GC07P148697	1.74859666824341	https://www.genecards.org/cgi-bin/carddisp.pl?gene=CUL1
SPI1	Spi-1 Proto-Oncogene	Protein Coding	42	GC11M089364	1.74859666824341	https://www.genecards.org/cgi-bin/carddisp.pl?gene=SPI1
OLR1	Oxidized Low Density Lipoprotein Receptor 1	Protein Coding	41	GC12M021106	1.74859666824341	https://www.genecards.org/cgi-bin/carddisp.pl?gene=OLR1
RAMP2	Receptor Activity Modifying Protein 2	Protein Coding	41	GC17P042758	1.74859666824341	https://www.genecards.org/cgi-bin/carddisp.pl?gene=RAMP2
TACR2	Tachykinin Receptor 2	Protein Coding	41	GC10M069403	1.74859666824341	https://www.genecards.org/cgi-bin/carddisp.pl?gene=TACR2
CD160	CD160 Molecule	Protein Coding	38	GC01P145719	1.74859666824341	https://www.genecards.org/cgi-bin/carddisp.pl?gene=CD160
IL17RC	Interleukin 17 Receptor C	Protein Coding	38	GC03P009917	1.74859666824341	https://www.genecards.org/cgi-bin/carddisp.pl?gene=IL17RC
PRRT1	Proline Rich Transmembrane Protein 1	Protein Coding	32	GC06M065984	1.74859666824341	https://www.genecards.org/cgi-bin/carddisp.pl?gene=PRRT1
MEG3	Maternally Expressed 3	RNA Gene	29	GC14P109962	1.74859666824341	https://www.genecards.org/cgi-bin/carddisp.pl?gene=MEG3
MIR143	MicroRNA 143	RNA Gene	25	GC05P149410	1.74859666824341	https://www.genecards.org/cgi-bin/carddisp.pl?gene=MIR143
MIR204	MicroRNA 204	RNA Gene	24	GC09M070809	1.74859666824341	https://www.genecards.org/cgi-bin/carddisp.pl?gene=MIR204
MIR145	MicroRNA 145	RNA Gene	22	GC05P149430	1.74859666824341	https://www.genecards.org/cgi-bin/carddisp.pl?gene=MIR145
TRA	T Cell Receptor Alpha Locus	Protein Coding	19	GC14P021621	1.74859666824341	https://www.genecards.org/cgi-bin/carddisp.pl?gene=TRA
LOC111365141	NOS2 5' Regulatory Region	Biological Region	3	GC17P027800	1.74859666824341	https://www.genecards.org/cgi-bin/carddisp.pl?gene=LOC111365141
TP63	Tumor Protein P63	Protein Coding	46	GC03P189598	1.7431583404541	https://www.genecards.org/cgi-bin/carddisp.pl?gene=TP63
XRCC4	X-Ray Repair Cross Complementing 4	Protein Coding	42	GC05P083077	1.7431583404541	https://www.genecards.org/cgi-bin/carddisp.pl?gene=XRCC4
TMSB4X	Thymosin Beta 4 X-Linked	Protein Coding	39	GC0XP012975	1.7431583404541	https://www.genecards.org/cgi-bin/carddisp.pl?gene=TMSB4X
IRAK3	Interleukin 1 Receptor Associated Kinase 3	Protein Coding	45	GC12P066278	1.73453044891357	https://www.genecards.org/cgi-bin/carddisp.pl?gene=IRAK3
SLC26A2	Solute Carrier Family 26 Member 2	Protein Coding	44	GC05P149944	1.73137938976288	https://www.genecards.org/cgi-bin/carddisp.pl?gene=SLC26A2
PSMB8	Proteasome 20S Subunit Beta 8	Protein Coding	48	GC06M032840	1.72869324684143	https://www.genecards.org/cgi-bin/carddisp.pl?gene=PSMB8
CASP9	Caspase 9	Protein Coding	45	GC01M015491	1.72669124603271	https://www.genecards.org/cgi-bin/carddisp.pl?gene=CASP9
TMPO	Thymopoietin	Protein Coding	44	GC12P098515	1.71791839599609	https://www.genecards.org/cgi-bin/carddisp.pl?gene=TMPO
DSG1	Desmoglein 1	Protein Coding	42	GC18P031318	1.71791839599609	https://www.genecards.org/cgi-bin/carddisp.pl?gene=DSG1
RAC2	Rac Family Small GTPase 2	Protein Coding	49	GC22M057489	1.71060454845428	https://www.genecards.org/cgi-bin/carddisp.pl?gene=RAC2
LPL	Lipoprotein Lipase	Protein Coding	48	GC08P019901	1.70101618766785	https://www.genecards.org/cgi-bin/carddisp.pl?gene=LPL
SHH	Sonic Hedgehog Signaling Molecule	Protein Coding	48	GC07M155799	1.70101618766785	https://www.genecards.org/cgi-bin/carddisp.pl?gene=SHH
PGK1	Phosphoglycerate Kinase 1	Protein Coding	47	GC0XP077994	1.70101618766785	https://www.genecards.org/cgi-bin/carddisp.pl?gene=PGK1
FOLR1	Folate Receptor Alpha	Protein Coding	46	GC11P072190	1.70101618766785	https://www.genecards.org/cgi-bin/carddisp.pl?gene=FOLR1
NCF4	Neutrophil Cytosolic Factor 4	Protein Coding	46	GC22P036860	1.70101618766785	https://www.genecards.org/cgi-bin/carddisp.pl?gene=NCF4
FKBP5	FKBP Prolyl Isomerase 5	Protein Coding	45	GC06M066105	1.70101618766785	https://www.genecards.org/cgi-bin/carddisp.pl?gene=FKBP5
PIN1	Peptidylprolyl Cis/Trans Isomerase, NIMA-Interacting 1	Protein Coding	45	GC19P009835	1.70101618766785	https://www.genecards.org/cgi-bin/carddisp.pl?gene=PIN1
RB1	RB Transcriptional Corepressor 1	Protein Coding	45	GC13P048303	1.70101618766785	https://www.genecards.org/cgi-bin/carddisp.pl?gene=RB1
CNR2	Cannabinoid Receptor 2	Protein Coding	44	GC01M023870	1.70101618766785	https://www.genecards.org/cgi-bin/carddisp.pl?gene=CNR2
MTNR1B	Melatonin Receptor 1B	Protein Coding	44	GC11P092969	1.70101618766785	https://www.genecards.org/cgi-bin/carddisp.pl?gene=MTNR1B
SPRY2	Sprouty RTK Signaling Antagonist 2	Protein Coding	44	GC13M080335	1.70101618766785	https://www.genecards.org/cgi-bin/carddisp.pl?gene=SPRY2
ADRB3	Adrenoceptor Beta 3	Protein Coding	43	GC08M037962	1.70101618766785	https://www.genecards.org/cgi-bin/carddisp.pl?gene=ADRB3
CHGA	Chromogranin A	Protein Coding	43	GC14P092944	1.70101618766785	https://www.genecards.org/cgi-bin/carddisp.pl?gene=CHGA
FABP4	Fatty Acid Binding Protein 4	Protein Coding	43	GC08M081478	1.70101618766785	https://www.genecards.org/cgi-bin/carddisp.pl?gene=FABP4
IREB2	Iron Responsive Element Binding Protein 2	Protein Coding	43	GC15P078437	1.70101618766785	https://www.genecards.org/cgi-bin/carddisp.pl?gene=IREB2
ABCC11	ATP Binding Cassette Subfamily C Member 11	Protein Coding	42	GC16M048166	1.70101618766785	https://www.genecards.org/cgi-bin/carddisp.pl?gene=ABCC11
MSRA	Methionine Sulfoxide Reductase A	Protein Coding	41	GC08P010054	1.70101618766785	https://www.genecards.org/cgi-bin/carddisp.pl?gene=MSRA
WDR26	WD Repeat Domain 26	Protein Coding	40	GC01M224385	1.70101618766785	https://www.genecards.org/cgi-bin/carddisp.pl?gene=WDR26
MPG	N-Methylpurine DNA Glycosylase	Protein Coding	39	GC16P011593	1.70101618766785	https://www.genecards.org/cgi-bin/carddisp.pl?gene=MPG
SH2D2A	SH2 Domain Containing 2A	Protein Coding	38	GC01M156917	1.70101618766785	https://www.genecards.org/cgi-bin/carddisp.pl?gene=SH2D2A
CPEB4	Cytoplasmic Polyadenylation Element Binding Protein 4	Protein Coding	36	GC05P173888	1.70101618766785	https://www.genecards.org/cgi-bin/carddisp.pl?gene=CPEB4
RASGRP4	RAS Guanyl Releasing Protein 4	Protein Coding	36	GC19M038409	1.70101618766785	https://www.genecards.org/cgi-bin/carddisp.pl?gene=RASGRP4
TIMD4	T Cell Immunoglobulin And Mucin Domain Containing 4	Protein Coding	36	GC05M156919	1.70101618766785	https://www.genecards.org/cgi-bin/carddisp.pl?gene=TIMD4
NKIRAS1	NFKB Inhibitor Interacting Ras Like 1	Protein Coding	35	GC03M024218	1.70101618766785	https://www.genecards.org/cgi-bin/carddisp.pl?gene=NKIRAS1
PSORS1C1	Psoriasis Susceptibility 1 Candidate 1	Protein Coding	30	GC06P031114	1.70101618766785	https://www.genecards.org/cgi-bin/carddisp.pl?gene=PSORS1C1
MIR27A	MicroRNA 27a	RNA Gene	23	GC19M014484	1.70101618766785	https://www.genecards.org/cgi-bin/carddisp.pl?gene=MIR27A
MIR221	MicroRNA 221	RNA Gene	21	GC0XM045746	1.70101618766785	https://www.genecards.org/cgi-bin/carddisp.pl?gene=MIR221
MIR410	MicroRNA 410	RNA Gene	18	GC14P109990	1.70101618766785	https://www.genecards.org/cgi-bin/carddisp.pl?gene=MIR410
PLAA	Phospholipase A2 Activating Protein	Protein Coding	43	GC09M026903	1.69928336143494	https://www.genecards.org/cgi-bin/carddisp.pl?gene=PLAA
S100A1	S100 Calcium Binding Protein A1	Protein Coding	40	GC01P153627	1.69928336143494	https://www.genecards.org/cgi-bin/carddisp.pl?gene=S100A1
CXCL11	C-X-C Motif Chemokine Ligand 11	Protein Coding	39	GC04M076033	1.69928336143494	https://www.genecards.org/cgi-bin/carddisp.pl?gene=CXCL11
LCAT	Lecithin-Cholesterol Acyltransferase	Protein Coding	46	GC16M067939	1.68779790401459	https://www.genecards.org/cgi-bin/carddisp.pl?gene=LCAT
CYP3A5	Cytochrome P450 Family 3 Subfamily A Member 5	Protein Coding	45	GC07M099648	1.68779790401459	https://www.genecards.org/cgi-bin/carddisp.pl?gene=CYP3A5
LAT	Linker For Activation Of T Cells	Protein Coding	44	GC16P040930	1.68779790401459	https://www.genecards.org/cgi-bin/carddisp.pl?gene=LAT
AMH	Anti-Mullerian Hormone	Protein Coding	43	GC19P002938	1.68779790401459	https://www.genecards.org/cgi-bin/carddisp.pl?gene=AMH
MMP17	Matrix Metallopeptidase 17	Protein Coding	42	GC12P131828	1.68779790401459	https://www.genecards.org/cgi-bin/carddisp.pl?gene=MMP17
PROK2	Prokineticin 2	Protein Coding	42	GC03M071771	1.68779790401459	https://www.genecards.org/cgi-bin/carddisp.pl?gene=PROK2
PTPN13	Protein Tyrosine Phosphatase Non-Receptor Type 13	Protein Coding	42	GC04P086594	1.68779790401459	https://www.genecards.org/cgi-bin/carddisp.pl?gene=PTPN13
ACD	ACD Shelterin Complex Subunit And Telomerase Recruitment Factor	Protein Coding	41	GC16M067658	1.68779790401459	https://www.genecards.org/cgi-bin/carddisp.pl?gene=ACD
IAPP	Islet Amyloid Polypeptide	Protein Coding	41	GC12P021354	1.68779790401459	https://www.genecards.org/cgi-bin/carddisp.pl?gene=IAPP
NTF3	Neurotrophin 3	Protein Coding	41	GC12P021021	1.68779790401459	https://www.genecards.org/cgi-bin/carddisp.pl?gene=NTF3
SERPINA7	Serpin Family A Member 7	Protein Coding	40	GC0XM106032	1.68779790401459	https://www.genecards.org/cgi-bin/carddisp.pl?gene=SERPINA7
ERAP2	Endoplasmic Reticulum Aminopeptidase 2	Protein Coding	39	GC05P096875	1.68779790401459	https://www.genecards.org/cgi-bin/carddisp.pl?gene=ERAP2
IL13RA2	Interleukin 13 Receptor Subunit Alpha 2	Protein Coding	38	GC0XM115003	1.68779790401459	https://www.genecards.org/cgi-bin/carddisp.pl?gene=IL13RA2
SPN	Sialophorin	Protein Coding	38	GC16P029662	1.68779790401459	https://www.genecards.org/cgi-bin/carddisp.pl?gene=SPN
CD24	CD24 Molecule	Protein Coding	34	GC06M106969	1.68779790401459	https://www.genecards.org/cgi-bin/carddisp.pl?gene=CD24
HLA-DPA1	Major Histocompatibility Complex, Class II, DP Alpha 1	Protein Coding	40	GC06M033064	1.67225384712219	https://www.genecards.org/cgi-bin/carddisp.pl?gene=HLA-DPA1
PTK2B	Protein Tyrosine Kinase 2 Beta	Protein Coding	47	GC08P027311	1.67046713829041	https://www.genecards.org/cgi-bin/carddisp.pl?gene=PTK2B
CXCR1	C-X-C Motif Chemokine Receptor 1	Protein Coding	41	GC02M218162	1.67046713829041	https://www.genecards.org/cgi-bin/carddisp.pl?gene=CXCR1
RPS6KA4	Ribosomal Protein S6 Kinase A4	Protein Coding	45	GC11P064372	1.64503049850464	https://www.genecards.org/cgi-bin/carddisp.pl?gene=RPS6KA4
RPS6KA5	Ribosomal Protein S6 Kinase A5	Protein Coding	44	GC14M090847	1.64503049850464	https://www.genecards.org/cgi-bin/carddisp.pl?gene=RPS6KA5
PIBF1	Progesterone Immunomodulatory Binding Factor 1	Protein Coding	40	GC13P072782	1.64457678794861	https://www.genecards.org/cgi-bin/carddisp.pl?gene=PIBF1
MFAP4	Microfibril Associated Protein 4	Protein Coding	39	GC17M019383	1.64457678794861	https://www.genecards.org/cgi-bin/carddisp.pl?gene=MFAP4
MIR483	MicroRNA 483	RNA Gene	20	GC11M003297	1.64457678794861	https://www.genecards.org/cgi-bin/carddisp.pl?gene=MIR483
PLP1	Proteolipid Protein 1	Protein Coding	41	GC0XP103773	1.64436519145966	https://www.genecards.org/cgi-bin/carddisp.pl?gene=PLP1
LRBA	LPS Responsive Beige-Like Anchor Protein	Protein Coding	40	GC04M150264	1.64436519145966	https://www.genecards.org/cgi-bin/carddisp.pl?gene=LRBA
PLG	Plasminogen	Protein Coding	48	GC06P160702	1.64000034332275	https://www.genecards.org/cgi-bin/carddisp.pl?gene=PLG
CYCS	Cytochrome C, Somatic	Protein Coding	46	GC07M025118	1.64000034332275	https://www.genecards.org/cgi-bin/carddisp.pl?gene=CYCS
TXNRD1	Thioredoxin Reductase 1	Protein Coding	45	GC12P104215	1.64000034332275	https://www.genecards.org/cgi-bin/carddisp.pl?gene=TXNRD1
FOXO3	Forkhead Box O3	Protein Coding	44	GC06P108559	1.64000034332275	https://www.genecards.org/cgi-bin/carddisp.pl?gene=FOXO3
ADIPOR1	Adiponectin Receptor 1	Protein Coding	43	GC01M202940	1.64000034332275	https://www.genecards.org/cgi-bin/carddisp.pl?gene=ADIPOR1
ITGA1	Integrin Subunit Alpha 1	Protein Coding	42	GC05P052788	1.64000034332275	https://www.genecards.org/cgi-bin/carddisp.pl?gene=ITGA1
PLA2G5	Phospholipase A2 Group V	Protein Coding	41	GC01P020028	1.64000034332275	https://www.genecards.org/cgi-bin/carddisp.pl?gene=PLA2G5
CLEC12A	C-Type Lectin Domain Family 12 Member A	Protein Coding	38	GC12P009951	1.64000034332275	https://www.genecards.org/cgi-bin/carddisp.pl?gene=CLEC12A
CXCL2	C-X-C Motif Chemokine Ligand 2	Protein Coding	38	GC04M074097	1.64000034332275	https://www.genecards.org/cgi-bin/carddisp.pl?gene=CXCL2
KLRC2	Killer Cell Lectin Like Receptor C2	Protein Coding	36	GC12M021111	1.64000034332275	https://www.genecards.org/cgi-bin/carddisp.pl?gene=KLRC2
HLA-DRB2	Major Histocompatibility Complex, Class II, DR Beta 2 (Pseudogene)	Pseudogene	10	GC06Mn03753	1.64000034332275	https://www.genecards.org/cgi-bin/carddisp.pl?gene=HLA-DRB2
PRG4	Proteoglycan 4	Protein Coding	41	GC01P186296	1.63740122318268	https://www.genecards.org/cgi-bin/carddisp.pl?gene=PRG4
ADAM10	ADAM Metallopeptidase Domain 10	Protein Coding	50	GC15M058588	1.60756206512451	https://www.genecards.org/cgi-bin/carddisp.pl?gene=ADAM10
TGFB2	Transforming Growth Factor Beta 2	Protein Coding	49	GC01P218345	1.60756206512451	https://www.genecards.org/cgi-bin/carddisp.pl?gene=TGFB2
GGT1	Gamma-Glutamyltransferase 1	Protein Coding	48	GC22P024583	1.60756206512451	https://www.genecards.org/cgi-bin/carddisp.pl?gene=GGT1
ABCA1	ATP Binding Cassette Subfamily A Member 1	Protein Coding	46	GC09M104781	1.60756206512451	https://www.genecards.org/cgi-bin/carddisp.pl?gene=ABCA1
TCF7L2	Transcription Factor 7 Like 2	Protein Coding	45	GC10P112950	1.60756206512451	https://www.genecards.org/cgi-bin/carddisp.pl?gene=TCF7L2
TYMP	Thymidine Phosphorylase	Protein Coding	45	GC22M050525	1.60756206512451	https://www.genecards.org/cgi-bin/carddisp.pl?gene=TYMP
BMP7	Bone Morphogenetic Protein 7	Protein Coding	44	GC20M057168	1.60756206512451	https://www.genecards.org/cgi-bin/carddisp.pl?gene=BMP7
CHRNA7	Cholinergic Receptor Nicotinic Alpha 7 Subunit	Protein Coding	44	GC15P031923	1.60756206512451	https://www.genecards.org/cgi-bin/carddisp.pl?gene=CHRNA7
CTHRC1	Collagen Triple Helix Repeat Containing 1	Protein Coding	40	GC08P103371	1.60756206512451	https://www.genecards.org/cgi-bin/carddisp.pl?gene=CTHRC1
CNTF	Ciliary Neurotrophic Factor	Protein Coding	39	GC11P058622	1.60756206512451	https://www.genecards.org/cgi-bin/carddisp.pl?gene=CNTF
UCN	Urocortin	Protein Coding	36	GC02M027308	1.60756206512451	https://www.genecards.org/cgi-bin/carddisp.pl?gene=UCN
IFN1@	Interferon, Type 1, Cluster	Gene Cluster	4	GC09U990039	1.60756206512451	https://www.genecards.org/cgi-bin/carddisp.pl?gene=IFN1%40
HLA-DOB	Major Histocompatibility Complex, Class II, DO Beta	Protein Coding	39	GC06M066021	1.59870052337646	https://www.genecards.org/cgi-bin/carddisp.pl?gene=HLA-DOB
COX5A	Cytochrome C Oxidase Subunit 5A	Protein Coding	42	GC15M074919	1.59864056110382	https://www.genecards.org/cgi-bin/carddisp.pl?gene=COX5A
COL10A1	Collagen Type X Alpha 1 Chain	Protein Coding	41	GC06M116118	1.58900475502014	https://www.genecards.org/cgi-bin/carddisp.pl?gene=COL10A1
MKNK1	MAPK Interacting Serine/Threonine Kinase 1	Protein Coding	45	GC01M046557	1.5885910987854	https://www.genecards.org/cgi-bin/carddisp.pl?gene=MKNK1
SNRNP70	Small Nuclear Ribonucleoprotein U1 Subunit 70	Protein Coding	37	GC19P049085	1.57802844047546	https://www.genecards.org/cgi-bin/carddisp.pl?gene=SNRNP70
EPHA2	EPH Receptor A2	Protein Coding	50	GC01M016124	1.57271122932434	https://www.genecards.org/cgi-bin/carddisp.pl?gene=EPHA2
EPHB4	EPH Receptor B4	Protein Coding	50	GC07M101954	1.57271122932434	https://www.genecards.org/cgi-bin/carddisp.pl?gene=EPHB4
HDAC2	Histone Deacetylase 2	Protein Coding	49	GC06M113933	1.57271122932434	https://www.genecards.org/cgi-bin/carddisp.pl?gene=HDAC2
F2	Coagulation Factor II, Thrombin	Protein Coding	48	GC11P046720	1.57271122932434	https://www.genecards.org/cgi-bin/carddisp.pl?gene=F2
MST1R	Macrophage Stimulating 1 Receptor	Protein Coding	47	GC03M051216	1.57271122932434	https://www.genecards.org/cgi-bin/carddisp.pl?gene=MST1R
RPS19	Ribosomal Protein S19	Protein Coding	47	GC19P066764	1.57271122932434	https://www.genecards.org/cgi-bin/carddisp.pl?gene=RPS19
DDR1	Discoidin Domain Receptor Tyrosine Kinase 1	Protein Coding	45	GC06P083678	1.57271122932434	https://www.genecards.org/cgi-bin/carddisp.pl?gene=DDR1
EPHA1	EPH Receptor A1	Protein Coding	45	GC07M143390	1.57271122932434	https://www.genecards.org/cgi-bin/carddisp.pl?gene=EPHA1
NRP1	Neuropilin 1	Protein Coding	45	GC10M033177	1.57271122932434	https://www.genecards.org/cgi-bin/carddisp.pl?gene=NRP1
IL1R2	Interleukin 1 Receptor Type 2	Protein Coding	44	GC02P101991	1.57271122932434	https://www.genecards.org/cgi-bin/carddisp.pl?gene=IL1R2
NGFR	Nerve Growth Factor Receptor	Protein Coding	44	GC17P049495	1.57271122932434	https://www.genecards.org/cgi-bin/carddisp.pl?gene=NGFR
SERPINF2	Serpin Family F Member 2	Protein Coding	44	GC17P001742	1.57271122932434	https://www.genecards.org/cgi-bin/carddisp.pl?gene=SERPINF2
MDK	Midkine	Protein Coding	42	GC11P046380	1.57271122932434	https://www.genecards.org/cgi-bin/carddisp.pl?gene=MDK
ID1	Inhibitor Of DNA Binding 1, HLH Protein	Protein Coding	40	GC20P031605	1.57271122932434	https://www.genecards.org/cgi-bin/carddisp.pl?gene=ID1
BBC3	BCL2 Binding Component 3	Protein Coding	38	GC19M047220	1.57271122932434	https://www.genecards.org/cgi-bin/carddisp.pl?gene=BBC3
TNFRSF10C	TNF Receptor Superfamily Member 10c	Protein Coding	37	GC08P023102	1.57271122932434	https://www.genecards.org/cgi-bin/carddisp.pl?gene=TNFRSF10C
HEXD	Hexosaminidase D	Protein Coding	25	GC17P082419	1.57271122932434	https://www.genecards.org/cgi-bin/carddisp.pl?gene=HEXD
MIR34A	MicroRNA 34a	RNA Gene	23	GC01M009151	1.57271122932434	https://www.genecards.org/cgi-bin/carddisp.pl?gene=MIR34A
ITGB3	Integrin Subunit Beta 3	Protein Coding	49	GC17P055923	1.53481316566467	https://www.genecards.org/cgi-bin/carddisp.pl?gene=ITGB3
DCN	Decorin	Protein Coding	45	GC12M091140	1.53481316566467	https://www.genecards.org/cgi-bin/carddisp.pl?gene=DCN
DHCR7	7-Dehydrocholesterol Reductase	Protein Coding	45	GC11M071428	1.53481316566467	https://www.genecards.org/cgi-bin/carddisp.pl?gene=DHCR7
MAP3K5	Mitogen-Activated Protein Kinase Kinase Kinase 5	Protein Coding	45	GC06M136557	1.53481316566467	https://www.genecards.org/cgi-bin/carddisp.pl?gene=MAP3K5
NCAM1	Neural Cell Adhesion Molecule 1	Protein Coding	45	GC11P112961	1.53481316566467	https://www.genecards.org/cgi-bin/carddisp.pl?gene=NCAM1
HSPA1A	Heat Shock Protein Family A (Hsp70) Member 1A	Protein Coding	44	GC06P083713	1.53481316566467	https://www.genecards.org/cgi-bin/carddisp.pl?gene=HSPA1A
IRF3	Interferon Regulatory Factor 3	Protein Coding	44	GC19M049659	1.53481316566467	https://www.genecards.org/cgi-bin/carddisp.pl?gene=IRF3
TRAF3IP2	TRAF3 Interacting Protein 2	Protein Coding	44	GC06M111555	1.53481316566467	https://www.genecards.org/cgi-bin/carddisp.pl?gene=TRAF3IP2
CDH13	Cadherin 13	Protein Coding	43	GC16P082626	1.53481316566467	https://www.genecards.org/cgi-bin/carddisp.pl?gene=CDH13
ASIC1	Acid Sensing Ion Channel Subunit 1	Protein Coding	42	GC12P050057	1.53481316566467	https://www.genecards.org/cgi-bin/carddisp.pl?gene=ASIC1
CA3	Carbonic Anhydrase 3	Protein Coding	41	GC08P085373	1.53481316566467	https://www.genecards.org/cgi-bin/carddisp.pl?gene=CA3
CD9	CD9 Molecule	Protein Coding	41	GC12P021026	1.53481316566467	https://www.genecards.org/cgi-bin/carddisp.pl?gene=CD9
LTB4R2	Leukotriene B4 Receptor 2	Protein Coding	41	GC14P032722	1.53481316566467	https://www.genecards.org/cgi-bin/carddisp.pl?gene=LTB4R2
ORM1	Orosomucoid 1	Protein Coding	40	GC09P114323	1.53481316566467	https://www.genecards.org/cgi-bin/carddisp.pl?gene=ORM1
CD68	CD68 Molecule	Protein Coding	38	GC17P007579	1.53481316566467	https://www.genecards.org/cgi-bin/carddisp.pl?gene=CD68
VSIG4	V-Set And Immunoglobulin Domain Containing 4	Protein Coding	36	GC0XM066021	1.53481316566467	https://www.genecards.org/cgi-bin/carddisp.pl?gene=VSIG4
XCL1	X-C Motif Chemokine Ligand 1	Protein Coding	35	GC01P168576	1.53481316566467	https://www.genecards.org/cgi-bin/carddisp.pl?gene=XCL1
MPIG6B	Megakaryocyte And Platelet Inhibitory Receptor G6b	Protein Coding	30	GC06P085586	1.53481316566467	https://www.genecards.org/cgi-bin/carddisp.pl?gene=MPIG6B
MIR338	MicroRNA 338	RNA Gene	18	GC17M081126	1.53481316566467	https://www.genecards.org/cgi-bin/carddisp.pl?gene=MIR338
TRD	T Cell Receptor Delta Locus	Protein Coding	13	GC14P032626	1.53481316566467	https://www.genecards.org/cgi-bin/carddisp.pl?gene=TRD
HRH2	Histamine Receptor H2	Protein Coding	42	GC05P175659	1.5299015045166	https://www.genecards.org/cgi-bin/carddisp.pl?gene=HRH2
ITCH	Itchy E3 Ubiquitin Protein Ligase	Protein Coding	44	GC20P034363	1.51022469997406	https://www.genecards.org/cgi-bin/carddisp.pl?gene=ITCH
DNMT3B	DNA Methyltransferase 3 Beta	Protein Coding	49	GC20P032762	1.49289393424988	https://www.genecards.org/cgi-bin/carddisp.pl?gene=DNMT3B
LDLR	Low Density Lipoprotein Receptor	Protein Coding	49	GC19P011091	1.49289393424988	https://www.genecards.org/cgi-bin/carddisp.pl?gene=LDLR
EPAS1	Endothelial PAS Domain Protein 1	Protein Coding	48	GC02P046293	1.49289393424988	https://www.genecards.org/cgi-bin/carddisp.pl?gene=EPAS1
PROC	Protein C, Inactivator Of Coagulation Factors Va And VIIIa	Protein Coding	48	GC02P127418	1.49289393424988	https://www.genecards.org/cgi-bin/carddisp.pl?gene=PROC
ABCC2	ATP Binding Cassette Subfamily C Member 2	Protein Coding	46	GC10P099782	1.49289393424988	https://www.genecards.org/cgi-bin/carddisp.pl?gene=ABCC2
CYBA	Cytochrome B-245 Alpha Chain	Protein Coding	46	GC16M088643	1.49289393424988	https://www.genecards.org/cgi-bin/carddisp.pl?gene=CYBA
ENTPD1	Ectonucleoside Triphosphate Diphosphohydrolase 1	Protein Coding	46	GC10P095711	1.49289393424988	https://www.genecards.org/cgi-bin/carddisp.pl?gene=ENTPD1
KRT18	Keratin 18	Protein Coding	46	GC12P052948	1.49289393424988	https://www.genecards.org/cgi-bin/carddisp.pl?gene=KRT18
RDX	Radixin	Protein Coding	46	GC11M109864	1.49289393424988	https://www.genecards.org/cgi-bin/carddisp.pl?gene=RDX
AQP1	Aquaporin 1 (Colton Blood Group)	Protein Coding	45	GC07P030911	1.49289393424988	https://www.genecards.org/cgi-bin/carddisp.pl?gene=AQP1
C1QA	Complement C1q A Chain	Protein Coding	45	GC01P022636	1.49289393424988	https://www.genecards.org/cgi-bin/carddisp.pl?gene=C1QA
CD3G	CD3 Gamma Subunit Of T-Cell Receptor Complex	Protein Coding	45	GC11P118344	1.49289393424988	https://www.genecards.org/cgi-bin/carddisp.pl?gene=CD3G
ITGA2	Integrin Subunit Alpha 2	Protein Coding	45	GC05P052989	1.49289393424988	https://www.genecards.org/cgi-bin/carddisp.pl?gene=ITGA2
KL	Klotho	Protein Coding	45	GC13P033016	1.49289393424988	https://www.genecards.org/cgi-bin/carddisp.pl?gene=KL
STAT5A	Signal Transducer And Activator Of Transcription 5A	Protein Coding	45	GC17P042287	1.49289393424988	https://www.genecards.org/cgi-bin/carddisp.pl?gene=STAT5A
MMP11	Matrix Metallopeptidase 11	Protein Coding	44	GC22P023768	1.49289393424988	https://www.genecards.org/cgi-bin/carddisp.pl?gene=MMP11
IGFBP5	Insulin Like Growth Factor Binding Protein 5	Protein Coding	41	GC02M216672	1.49289393424988	https://www.genecards.org/cgi-bin/carddisp.pl?gene=IGFBP5
TCN1	Transcobalamin 1	Protein Coding	41	GC11M089510	1.49289393424988	https://www.genecards.org/cgi-bin/carddisp.pl?gene=TCN1
AGFG1	ArfGAP With FG Repeats 1	Protein Coding	39	GC02P227473	1.49289393424988	https://www.genecards.org/cgi-bin/carddisp.pl?gene=AGFG1
CCR9	C-C Motif Chemokine Receptor 9	Protein Coding	39	GC03P046762	1.49289393424988	https://www.genecards.org/cgi-bin/carddisp.pl?gene=CCR9
DNASE2	Deoxyribonuclease 2, Lysosomal	Protein Coding	39	GC19M012875	1.49289393424988	https://www.genecards.org/cgi-bin/carddisp.pl?gene=DNASE2
DLG5	Discs Large MAGUK Scaffold Protein 5	Protein Coding	38	GC10M077790	1.49289393424988	https://www.genecards.org/cgi-bin/carddisp.pl?gene=DLG5
IL18RAP	Interleukin 18 Receptor Accessory Protein	Protein Coding	37	GC02P102418	1.49289393424988	https://www.genecards.org/cgi-bin/carddisp.pl?gene=IL18RAP
IL36A	Interleukin 36 Alpha	Protein Coding	36	GC02P113005	1.49289393424988	https://www.genecards.org/cgi-bin/carddisp.pl?gene=IL36A
HLA-DRB3	Major Histocompatibility Complex, Class II, DR Beta 3	Protein Coding	29	GC06Mn03715	1.49289393424988	https://www.genecards.org/cgi-bin/carddisp.pl?gene=HLA-DRB3
MIR155HG	MIR155 Host Gene	RNA Gene	22	GC21P025589	1.49289393424988	https://www.genecards.org/cgi-bin/carddisp.pl?gene=MIR155HG
MIR650	MicroRNA 650	RNA Gene	13	GC22P022822	1.49289393424988	https://www.genecards.org/cgi-bin/carddisp.pl?gene=MIR650
TRG	T Cell Receptor Gamma Locus	Protein Coding	13	GC07M038240	1.49289393424988	https://www.genecards.org/cgi-bin/carddisp.pl?gene=TRG
IGLV@	Immunoglobulin Lambda Variable Cluster	Gene Cluster	8	GC22U990033	1.49289393424988	https://www.genecards.org/cgi-bin/carddisp.pl?gene=IGLV%40
FBL	Fibrillarin	Protein Coding	41	GC19M039834	1.47346210479736	https://www.genecards.org/cgi-bin/carddisp.pl?gene=FBL
AGRN	Agrin	Protein Coding	44	GC01P001020	1.46679198741913	https://www.genecards.org/cgi-bin/carddisp.pl?gene=AGRN
LRP4	LDL Receptor Related Protein 4	Protein Coding	43	GC11M089351	1.46679198741913	https://www.genecards.org/cgi-bin/carddisp.pl?gene=LRP4
AMPH	Amphiphysin	Protein Coding	42	GC07M039077	1.46679198741913	https://www.genecards.org/cgi-bin/carddisp.pl?gene=AMPH
DPYSL5	Dihydropyrimidinase Like 5	Protein Coding	39	GC02P026847	1.46679198741913	https://www.genecards.org/cgi-bin/carddisp.pl?gene=DPYSL5
CD1C	CD1c Molecule	Protein Coding	38	GC01P158289	1.46679198741913	https://www.genecards.org/cgi-bin/carddisp.pl?gene=CD1C
CD1E	CD1e Molecule	Protein Coding	38	GC01P158354	1.46679198741913	https://www.genecards.org/cgi-bin/carddisp.pl?gene=CD1E
CD1B	CD1b Molecule	Protein Coding	37	GC01M158297	1.46679198741913	https://www.genecards.org/cgi-bin/carddisp.pl?gene=CD1B
PSMB11	Proteasome Subunit Beta 11	Protein Coding	32	GC14P033245	1.46679198741913	https://www.genecards.org/cgi-bin/carddisp.pl?gene=PSMB11
TLR6	Toll Like Receptor 6	Protein Coding	42	GC04M038828	1.44617736339569	https://www.genecards.org/cgi-bin/carddisp.pl?gene=TLR6
PCSK9	Proprotein Convertase Subtilisin/Kexin Type 9	Protein Coding	49	GC01P055039	1.44531321525574	https://www.genecards.org/cgi-bin/carddisp.pl?gene=PCSK9
KCNMA1	Potassium Calcium-Activated Channel Subfamily M Alpha 1	Protein Coding	48	GC10M076869	1.44531321525574	https://www.genecards.org/cgi-bin/carddisp.pl?gene=KCNMA1
PLA2G7	Phospholipase A2 Group VII	Protein Coding	48	GC06M046704	1.44531321525574	https://www.genecards.org/cgi-bin/carddisp.pl?gene=PLA2G7
PLD1	Phospholipase D1	Protein Coding	47	GC03M171600	1.44531321525574	https://www.genecards.org/cgi-bin/carddisp.pl?gene=PLD1
CYP1A1	Cytochrome P450 Family 1 Subfamily A Member 1	Protein Coding	46	GC15M074719	1.44531321525574	https://www.genecards.org/cgi-bin/carddisp.pl?gene=CYP1A1
ENO2	Enolase 2	Protein Coding	45	GC12P006913	1.44531321525574	https://www.genecards.org/cgi-bin/carddisp.pl?gene=ENO2
HSD11B2	Hydroxysteroid 11-Beta Dehydrogenase 2	Protein Coding	45	GC16P067433	1.44531321525574	https://www.genecards.org/cgi-bin/carddisp.pl?gene=HSD11B2
HSP90B1	Heat Shock Protein 90 Beta Family Member 1	Protein Coding	45	GC12P103930	1.44531321525574	https://www.genecards.org/cgi-bin/carddisp.pl?gene=HSP90B1
MAP3K3	Mitogen-Activated Protein Kinase Kinase Kinase 3	Protein Coding	45	GC17P063622	1.44531321525574	https://www.genecards.org/cgi-bin/carddisp.pl?gene=MAP3K3
CLEC7A	C-Type Lectin Domain Containing 7A	Protein Coding	44	GC12M021105	1.44531321525574	https://www.genecards.org/cgi-bin/carddisp.pl?gene=CLEC7A
ETFA	Electron Transfer Flavoprotein Subunit Alpha	Protein Coding	44	GC15M090338	1.44531321525574	https://www.genecards.org/cgi-bin/carddisp.pl?gene=ETFA
GAS6	Growth Arrest Specific 6	Protein Coding	44	GC13M113820	1.44531321525574	https://www.genecards.org/cgi-bin/carddisp.pl?gene=GAS6
ITGB7	Integrin Subunit Beta 7	Protein Coding	44	GC12M053191	1.44531321525574	https://www.genecards.org/cgi-bin/carddisp.pl?gene=ITGB7
HPSE	Heparanase	Protein Coding	43	GC04M083292	1.44531321525574	https://www.genecards.org/cgi-bin/carddisp.pl?gene=HPSE
LCN2	Lipocalin 2	Protein Coding	43	GC09P128149	1.44531321525574	https://www.genecards.org/cgi-bin/carddisp.pl?gene=LCN2
SEMA4A	Semaphorin 4A	Protein Coding	43	GC01P156147	1.44531321525574	https://www.genecards.org/cgi-bin/carddisp.pl?gene=SEMA4A
COL11A2	Collagen Type XI Alpha 2 Chain	Protein Coding	42	GC06M033162	1.44531321525574	https://www.genecards.org/cgi-bin/carddisp.pl?gene=COL11A2
GYPC	Glycophorin C (Gerbich Blood Group)	Protein Coding	42	GC02P126655	1.44531321525574	https://www.genecards.org/cgi-bin/carddisp.pl?gene=GYPC
NOD1	Nucleotide Binding Oligomerization Domain Containing 1	Protein Coding	42	GC07M030424	1.44531321525574	https://www.genecards.org/cgi-bin/carddisp.pl?gene=NOD1
SERPINB2	Serpin Family B Member 2	Protein Coding	42	GC18P063871	1.44531321525574	https://www.genecards.org/cgi-bin/carddisp.pl?gene=SERPINB2
SFRP1	Secreted Frizzled Related Protein 1	Protein Coding	42	GC08M041262	1.44531321525574	https://www.genecards.org/cgi-bin/carddisp.pl?gene=SFRP1
SPHK2	Sphingosine Kinase 2	Protein Coding	42	GC19P048619	1.44531321525574	https://www.genecards.org/cgi-bin/carddisp.pl?gene=SPHK2
COPS5	COP9 Signalosome Subunit 5	Protein Coding	41	GC08M067043	1.44531321525574	https://www.genecards.org/cgi-bin/carddisp.pl?gene=COPS5
HLA-E	Major Histocompatibility Complex, Class I, E	Protein Coding	41	GC06P083670	1.44531321525574	https://www.genecards.org/cgi-bin/carddisp.pl?gene=HLA-E
PRELP	Proline And Arginine Rich End Leucine Rich Repeat Protein	Protein Coding	41	GC01P203475	1.44531321525574	https://www.genecards.org/cgi-bin/carddisp.pl?gene=PRELP
PTN	Pleiotrophin	Protein Coding	41	GC07M137227	1.44531321525574	https://www.genecards.org/cgi-bin/carddisp.pl?gene=PTN
QKI	QKI, KH Domain Containing RNA Binding	Protein Coding	41	GC06P163414	1.44531321525574	https://www.genecards.org/cgi-bin/carddisp.pl?gene=QKI
DEFA1	Defensin Alpha 1	Protein Coding	40	GC08M006977	1.44531321525574	https://www.genecards.org/cgi-bin/carddisp.pl?gene=DEFA1
HOXD9	Homeobox D9	Protein Coding	40	GC02P176122	1.44531321525574	https://www.genecards.org/cgi-bin/carddisp.pl?gene=HOXD9
HPX	Hemopexin	Protein Coding	40	GC11M006578	1.44531321525574	https://www.genecards.org/cgi-bin/carddisp.pl?gene=HPX
LSP1	Lymphocyte Specific Protein 1	Protein Coding	40	GC11P001878	1.44531321525574	https://www.genecards.org/cgi-bin/carddisp.pl?gene=LSP1
TFF2	Trefoil Factor 2	Protein Coding	40	GC21M042346	1.44531321525574	https://www.genecards.org/cgi-bin/carddisp.pl?gene=TFF2
GRP	Gastrin Releasing Peptide	Protein Coding	39	GC18P059220	1.44531321525574	https://www.genecards.org/cgi-bin/carddisp.pl?gene=GRP
VTCN1	V-Set Domain Containing T Cell Activation Inhibitor 1	Protein Coding	39	GC01M117143	1.44531321525574	https://www.genecards.org/cgi-bin/carddisp.pl?gene=VTCN1
MDGA2	MAM Domain Containing Glycosylphosphatidylinositol Anchor 2	Protein Coding	37	GC14M046839	1.44531321525574	https://www.genecards.org/cgi-bin/carddisp.pl?gene=MDGA2
KIR2DL1	Killer Cell Immunoglobulin Like Receptor, Two Ig Domains And Long Cytoplasmic Tail 1	Protein Coding	36	GC19P067381	1.44531321525574	https://www.genecards.org/cgi-bin/carddisp.pl?gene=KIR2DL1
MRPL28	Mitochondrial Ribosomal Protein L28	Protein Coding	36	GC16M000366	1.44531321525574	https://www.genecards.org/cgi-bin/carddisp.pl?gene=MRPL28
TNFSF8	TNF Superfamily Member 8	Protein Coding	36	GC09M114893	1.44531321525574	https://www.genecards.org/cgi-bin/carddisp.pl?gene=TNFSF8
IL9R	Interleukin 9 Receptor	Protein Coding	35	GC0XP155997	1.44531321525574	https://www.genecards.org/cgi-bin/carddisp.pl?gene=IL9R
ERV3-1	Endogenous Retrovirus Group 3 Member 1, Envelope	Protein Coding	31	GC07M065766	1.44531321525574	https://www.genecards.org/cgi-bin/carddisp.pl?gene=ERV3-1
MIR222	MicroRNA 222	RNA Gene	21	GC0XM045747	1.44531321525574	https://www.genecards.org/cgi-bin/carddisp.pl?gene=MIR222
MIR449A	MicroRNA 449a	RNA Gene	21	GC05M055171	1.44531321525574	https://www.genecards.org/cgi-bin/carddisp.pl?gene=MIR449A
MIR18A	MicroRNA 18a	RNA Gene	18	GC13P091560	1.44531321525574	https://www.genecards.org/cgi-bin/carddisp.pl?gene=MIR18A
TNC	Tenascin C	Protein Coding	47	GC09M115019	1.44475841522217	https://www.genecards.org/cgi-bin/carddisp.pl?gene=TNC
ANXA11	Annexin A11	Protein Coding	43	GC10M080150	1.43985259532928	https://www.genecards.org/cgi-bin/carddisp.pl?gene=ANXA11
PEX5	Peroxisomal Biogenesis Factor 5	Protein Coding	42	GC12P021103	1.42667996883392	https://www.genecards.org/cgi-bin/carddisp.pl?gene=PEX5
RXRB	Retinoid X Receptor Beta	Protein Coding	45	GC06M033193	1.42112731933594	https://www.genecards.org/cgi-bin/carddisp.pl?gene=RXRB
AGPAT1	1-Acylglycerol-3-Phosphate O-Acyltransferase 1	Protein Coding	40	GC06M032168	1.42112731933594	https://www.genecards.org/cgi-bin/carddisp.pl?gene=AGPAT1
HSD17B8	Hydroxysteroid 17-Beta Dehydrogenase 8	Protein Coding	39	GC06P083755	1.42112731933594	https://www.genecards.org/cgi-bin/carddisp.pl?gene=HSD17B8
ATF6B	Activating Transcription Factor 6 Beta	Protein Coding	37	GC06M032115	1.42112731933594	https://www.genecards.org/cgi-bin/carddisp.pl?gene=ATF6B
VPS52	VPS52 Subunit Of GARP Complex	Protein Coding	34	GC06M066055	1.42112731933594	https://www.genecards.org/cgi-bin/carddisp.pl?gene=VPS52
HCG23	HLA Complex Group 23	RNA Gene	16	GC06P083724	1.42112731933594	https://www.genecards.org/cgi-bin/carddisp.pl?gene=HCG23
HLA-DRB6	Major Histocompatibility Complex, Class II, DR Beta 6 (Pseudogene)	Pseudogene	16	GC06M066005	1.42112731933594	https://www.genecards.org/cgi-bin/carddisp.pl?gene=HLA-DRB6
HLA-DQB1-AS1	HLA-DQB1 Antisense RNA 1	RNA Gene	13	GC06P032659	1.42112731933594	https://www.genecards.org/cgi-bin/carddisp.pl?gene=HLA-DQB1-AS1
HLA-DQB3	Major Histocompatibility Complex, Class II, DQ Beta 3	Protein Coding	12	GC06M066018	1.42112731933594	https://www.genecards.org/cgi-bin/carddisp.pl?gene=HLA-DQB3
TSBP1-AS1	TSBP1 And BTNL2 Antisense RNA 1	RNA Gene	10	GC06P087405	1.42112731933594	https://www.genecards.org/cgi-bin/carddisp.pl?gene=TSBP1-AS1
ENSG00000250264	Novel Protein, TAP2-HLA-DOB Readthrough	Protein Coding	9	GC06M066022	1.42112731933594	https://www.genecards.org/cgi-bin/carddisp.pl?gene=ENSG00000250264
MTCO3P1	MT-CO3 Pseudogene 1	Pseudogene	8	GC06M032706	1.42112731933594	https://www.genecards.org/cgi-bin/carddisp.pl?gene=MTCO3P1
HSALNG0049404		RNA Gene	5	GC06M066657	1.42112731933594	https://www.genecards.org/cgi-bin/carddisp.pl?gene=HSALNG0049404
HSALNG0049429		RNA Gene	5	GC06P084613	1.42112731933594	https://www.genecards.org/cgi-bin/carddisp.pl?gene=HSALNG0049429
lnc-HLA-DRB1-8		RNA Gene	5	GC06M032619	1.42112731933594	https://www.genecards.org/cgi-bin/carddisp.pl?gene=lnc-HLA-DRB1-8
HSALNG0049424		RNA Gene	4	GC06M066659	1.42112731933594	https://www.genecards.org/cgi-bin/carddisp.pl?gene=HSALNG0049424
HSALNG0049427		RNA Gene	4	GC06P084612	1.42112731933594	https://www.genecards.org/cgi-bin/carddisp.pl?gene=HSALNG0049427
HSALNG0049428		RNA Gene	4	GC06M066660	1.42112731933594	https://www.genecards.org/cgi-bin/carddisp.pl?gene=HSALNG0049428
HSALNG0049451		RNA Gene	4	GC06P084618	1.42112731933594	https://www.genecards.org/cgi-bin/carddisp.pl?gene=HSALNG0049451
RF00017-5040		RNA Gene	4	GC06M068718	1.42112731933594	https://www.genecards.org/cgi-bin/carddisp.pl?gene=RF00017-5040
lnc-HLA-DOB-1		RNA Gene	4	GC06M032825	1.42112731933594	https://www.genecards.org/cgi-bin/carddisp.pl?gene=lnc-HLA-DOB-1
lnc-PSMB9-14		RNA Gene	4	GC06P085131	1.42112731933594	https://www.genecards.org/cgi-bin/carddisp.pl?gene=lnc-PSMB9-14
piR-33103-025		RNA Gene	2	GC06P086003	1.42112731933594	https://www.genecards.org/cgi-bin/carddisp.pl?gene=piR-33103-025
piR-35002-057		RNA Gene	2	GC06P086099	1.42112731933594	https://www.genecards.org/cgi-bin/carddisp.pl?gene=piR-35002-057
piR-39858-769		RNA Gene	2	GC06M068187	1.42112731933594	https://www.genecards.org/cgi-bin/carddisp.pl?gene=piR-39858-769
CHST11	Carbohydrate Sulfotransferase 11	Protein Coding	41	GC12P104455	1.41143155097961	https://www.genecards.org/cgi-bin/carddisp.pl?gene=CHST11
CAPZB	Capping Actin Protein Of Muscle Z-Line Subunit Beta	Protein Coding	40	GC01M019339	1.41143155097961	https://www.genecards.org/cgi-bin/carddisp.pl?gene=CAPZB
RSBN1	Round Spermatid Basic Protein 1	Protein Coding	32	GC01M113761	1.40195465087891	https://www.genecards.org/cgi-bin/carddisp.pl?gene=RSBN1
MPZ	Myelin Protein Zero	Protein Coding	44	GC01M161304	1.39990878105164	https://www.genecards.org/cgi-bin/carddisp.pl?gene=MPZ
PADI3	Peptidyl Arginine Deiminase 3	Protein Coding	40	GC01P017249	1.39345276355743	https://www.genecards.org/cgi-bin/carddisp.pl?gene=PADI3
RAF1	Raf-1 Proto-Oncogene, Serine/Threonine Kinase	Protein Coding	52	GC03M012583	1.3888738155365	https://www.genecards.org/cgi-bin/carddisp.pl?gene=RAF1
NOTCH1	Notch Receptor 1	Protein Coding	49	GC09M137524	1.3888738155365	https://www.genecards.org/cgi-bin/carddisp.pl?gene=NOTCH1
TGFBR2	Transforming Growth Factor Beta Receptor 2	Protein Coding	49	GC03P030623	1.3888738155365	https://www.genecards.org/cgi-bin/carddisp.pl?gene=TGFBR2
PIK3R2	Phosphoinositide-3-Kinase Regulatory Subunit 2	Protein Coding	48	GC19P018153	1.3888738155365	https://www.genecards.org/cgi-bin/carddisp.pl?gene=PIK3R2
PLK1	Polo Like Kinase 1	Protein Coding	48	GC16P024283	1.3888738155365	https://www.genecards.org/cgi-bin/carddisp.pl?gene=PLK1
HDAC3	Histone Deacetylase 3	Protein Coding	47	GC05M141583	1.3888738155365	https://www.genecards.org/cgi-bin/carddisp.pl?gene=HDAC3
ALDOA	Aldolase, Fructose-Bisphosphate A	Protein Coding	46	GC16P030064	1.3888738155365	https://www.genecards.org/cgi-bin/carddisp.pl?gene=ALDOA
BRD4	Bromodomain Containing 4	Protein Coding	46	GC19M015236	1.3888738155365	https://www.genecards.org/cgi-bin/carddisp.pl?gene=BRD4
CYP11B2	Cytochrome P450 Family 11 Subfamily B Member 2	Protein Coding	46	GC08M142910	1.3888738155365	https://www.genecards.org/cgi-bin/carddisp.pl?gene=CYP11B2
CASP4	Caspase 4	Protein Coding	45	GC11M104942	1.3888738155365	https://www.genecards.org/cgi-bin/carddisp.pl?gene=CASP4
GNB3	G Protein Subunit Beta 3	Protein Coding	45	GC12P006839	1.3888738155365	https://www.genecards.org/cgi-bin/carddisp.pl?gene=GNB3
NR1H3	Nuclear Receptor Subfamily 1 Group H Member 3	Protein Coding	45	GC11P047248	1.3888738155365	https://www.genecards.org/cgi-bin/carddisp.pl?gene=NR1H3
PAX5	Paired Box 5	Protein Coding	45	GC09M036834	1.3888738155365	https://www.genecards.org/cgi-bin/carddisp.pl?gene=PAX5
SIRT3	Sirtuin 3	Protein Coding	45	GC11M000215	1.3888738155365	https://www.genecards.org/cgi-bin/carddisp.pl?gene=SIRT3
DLL1	Delta Like Canonical Notch Ligand 1	Protein Coding	44	GC06M170282	1.3888738155365	https://www.genecards.org/cgi-bin/carddisp.pl?gene=DLL1
EFNB1	Ephrin B1	Protein Coding	44	GC0XP068828	1.3888738155365	https://www.genecards.org/cgi-bin/carddisp.pl?gene=EFNB1
EIF2S3	Eukaryotic Translation Initiation Factor 2 Subunit Gamma	Protein Coding	44	GC0XP024054	1.3888738155365	https://www.genecards.org/cgi-bin/carddisp.pl?gene=EIF2S3
HSPA1L	Heat Shock Protein Family A (Hsp70) Member 1 Like	Protein Coding	44	GC06M031809	1.3888738155365	https://www.genecards.org/cgi-bin/carddisp.pl?gene=HSPA1L
MUTYH	MutY DNA Glycosylase	Protein Coding	44	GC01M045329	1.3888738155365	https://www.genecards.org/cgi-bin/carddisp.pl?gene=MUTYH
NRP2	Neuropilin 2	Protein Coding	44	GC02P205681	1.3888738155365	https://www.genecards.org/cgi-bin/carddisp.pl?gene=NRP2
NTN1	Netrin 1	Protein Coding	44	GC17P011249	1.3888738155365	https://www.genecards.org/cgi-bin/carddisp.pl?gene=NTN1
HIPK2	Homeodomain Interacting Protein Kinase 2	Protein Coding	43	GC07M139561	1.3888738155365	https://www.genecards.org/cgi-bin/carddisp.pl?gene=HIPK2
HSPB8	Heat Shock Protein Family B (Small) Member 8	Protein Coding	43	GC12P119173	1.3888738155365	https://www.genecards.org/cgi-bin/carddisp.pl?gene=HSPB8
MDM4	MDM4 Regulator Of P53	Protein Coding	43	GC01P204516	1.3888738155365	https://www.genecards.org/cgi-bin/carddisp.pl?gene=MDM4
SIRT6	Sirtuin 6	Protein Coding	43	GC19M004174	1.3888738155365	https://www.genecards.org/cgi-bin/carddisp.pl?gene=SIRT6
CYB5A	Cytochrome B5 Type A	Protein Coding	42	GC18M074250	1.3888738155365	https://www.genecards.org/cgi-bin/carddisp.pl?gene=CYB5A
EFNA5	Ephrin A5	Protein Coding	42	GC05M107376	1.3888738155365	https://www.genecards.org/cgi-bin/carddisp.pl?gene=EFNA5
ITGA9	Integrin Subunit Alpha 9	Protein Coding	42	GC03P037468	1.3888738155365	https://www.genecards.org/cgi-bin/carddisp.pl?gene=ITGA9
PSMA4	Proteasome 20S Subunit Alpha 4	Protein Coding	42	GC15P078540	1.3888738155365	https://www.genecards.org/cgi-bin/carddisp.pl?gene=PSMA4
SEMA7A	Semaphorin 7A (John Milton Hagen Blood Group)	Protein Coding	42	GC15M074409	1.3888738155365	https://www.genecards.org/cgi-bin/carddisp.pl?gene=SEMA7A
SNAI2	Snail Family Transcriptional Repressor 2	Protein Coding	42	GC08M048917	1.3888738155365	https://www.genecards.org/cgi-bin/carddisp.pl?gene=SNAI2
SOCS2	Suppressor Of Cytokine Signaling 2	Protein Coding	42	GC12P093569	1.3888738155365	https://www.genecards.org/cgi-bin/carddisp.pl?gene=SOCS2
BMP5	Bone Morphogenetic Protein 5	Protein Coding	41	GC06M055753	1.3888738155365	https://www.genecards.org/cgi-bin/carddisp.pl?gene=BMP5
DAXX	Death Domain Associated Protein	Protein Coding	41	GC06M033318	1.3888738155365	https://www.genecards.org/cgi-bin/carddisp.pl?gene=DAXX
MAPKAP1	MAPK Associated Protein 1	Protein Coding	41	GC09M125437	1.3888738155365	https://www.genecards.org/cgi-bin/carddisp.pl?gene=MAPKAP1
MTNR1A	Melatonin Receptor 1A	Protein Coding	41	GC04M186533	1.3888738155365	https://www.genecards.org/cgi-bin/carddisp.pl?gene=MTNR1A
MYO3A	Myosin IIIA	Protein Coding	41	GC10P025934	1.3888738155365	https://www.genecards.org/cgi-bin/carddisp.pl?gene=MYO3A
NEDD9	Neural Precursor Cell Expressed, Developmentally Down-Regulated 9	Protein Coding	41	GC06M011183	1.3888738155365	https://www.genecards.org/cgi-bin/carddisp.pl?gene=NEDD9
S100A11	S100 Calcium Binding Protein A11	Protein Coding	41	GC01M152032	1.3888738155365	https://www.genecards.org/cgi-bin/carddisp.pl?gene=S100A11
SEMA3F	Semaphorin 3F	Protein Coding	41	GC03P050360	1.3888738155365	https://www.genecards.org/cgi-bin/carddisp.pl?gene=SEMA3F
TNFAIP1	TNF Alpha Induced Protein 1	Protein Coding	41	GC17P028335	1.3888738155365	https://www.genecards.org/cgi-bin/carddisp.pl?gene=TNFAIP1
AGXT2	Alanine--Glyoxylate Aminotransferase 2	Protein Coding	40	GC05M034998	1.3888738155365	https://www.genecards.org/cgi-bin/carddisp.pl?gene=AGXT2
AIM2	Absent In Melanoma 2	Protein Coding	40	GC01M159062	1.3888738155365	https://www.genecards.org/cgi-bin/carddisp.pl?gene=AIM2
APOA4	Apolipoprotein A4	Protein Coding	40	GC11M116820	1.3888738155365	https://www.genecards.org/cgi-bin/carddisp.pl?gene=APOA4
CAMLG	Calcium Modulating Ligand	Protein Coding	40	GC05P134738	1.3888738155365	https://www.genecards.org/cgi-bin/carddisp.pl?gene=CAMLG
CD109	CD109 Molecule	Protein Coding	40	GC06P084244	1.3888738155365	https://www.genecards.org/cgi-bin/carddisp.pl?gene=CD109
CMKLR1	Chemerin Chemokine-Like Receptor 1	Protein Coding	40	GC12M108288	1.3888738155365	https://www.genecards.org/cgi-bin/carddisp.pl?gene=CMKLR1
CRYGD	Crystallin Gamma D	Protein Coding	40	GC02M208121	1.3888738155365	https://www.genecards.org/cgi-bin/carddisp.pl?gene=CRYGD
EXOC5	Exocyst Complex Component 5	Protein Coding	40	GC14M057200	1.3888738155365	https://www.genecards.org/cgi-bin/carddisp.pl?gene=EXOC5
IL13RA1	Interleukin 13 Receptor Subunit Alpha 1	Protein Coding	40	GC0XP118727	1.3888738155365	https://www.genecards.org/cgi-bin/carddisp.pl?gene=IL13RA1
PGLYRP1	Peptidoglycan Recognition Protein 1	Protein Coding	40	GC19M065951	1.3888738155365	https://www.genecards.org/cgi-bin/carddisp.pl?gene=PGLYRP1
SLC6A11	Solute Carrier Family 6 Member 11	Protein Coding	40	GC03P012471	1.3888738155365	https://www.genecards.org/cgi-bin/carddisp.pl?gene=SLC6A11
SOCS6	Suppressor Of Cytokine Signaling 6	Protein Coding	40	GC18P070288	1.3888738155365	https://www.genecards.org/cgi-bin/carddisp.pl?gene=SOCS6
CLEC3B	C-Type Lectin Domain Family 3 Member B	Protein Coding	39	GC03P046742	1.3888738155365	https://www.genecards.org/cgi-bin/carddisp.pl?gene=CLEC3B
PIAS3	Protein Inhibitor Of Activated STAT 3	Protein Coding	39	GC01M145848	1.3888738155365	https://www.genecards.org/cgi-bin/carddisp.pl?gene=PIAS3
RNASE2	Ribonuclease A Family Member 2	Protein Coding	39	GC14P032471	1.3888738155365	https://www.genecards.org/cgi-bin/carddisp.pl?gene=RNASE2
SIGIRR	Single Ig And TIR Domain Containing	Protein Coding	39	GC11M003183	1.3888738155365	https://www.genecards.org/cgi-bin/carddisp.pl?gene=SIGIRR
UNC5B	Unc-5 Netrin Receptor B	Protein Coding	39	GC10P071212	1.3888738155365	https://www.genecards.org/cgi-bin/carddisp.pl?gene=UNC5B
CD99	CD99 Molecule (Xg Blood Group)	Protein Coding	38	GC0XP002691	1.3888738155365	https://www.genecards.org/cgi-bin/carddisp.pl?gene=CD99
CEACAM8	CEA Cell Adhesion Molecule 8	Protein Coding	38	GC19M042580	1.3888738155365	https://www.genecards.org/cgi-bin/carddisp.pl?gene=CEACAM8
EXOC4	Exocyst Complex Component 4	Protein Coding	38	GC07P133253	1.3888738155365	https://www.genecards.org/cgi-bin/carddisp.pl?gene=EXOC4
GSTM4	Glutathione S-Transferase Mu 4	Protein Coding	38	GC01P109657	1.3888738155365	https://www.genecards.org/cgi-bin/carddisp.pl?gene=GSTM4
IRX1	Iroquois Homeobox 1	Protein Coding	38	GC05P003596	1.3888738155365	https://www.genecards.org/cgi-bin/carddisp.pl?gene=IRX1
LMO4	LIM Domain Only 4	Protein Coding	38	GC01P087329	1.3888738155365	https://www.genecards.org/cgi-bin/carddisp.pl?gene=LMO4
NHLH2	Nescient Helix-Loop-Helix 2	Protein Coding	38	GC01M115836	1.3888738155365	https://www.genecards.org/cgi-bin/carddisp.pl?gene=NHLH2
NKIRAS2	NFKB Inhibitor Interacting Ras Like 2	Protein Coding	38	GC17P042011	1.3888738155365	https://www.genecards.org/cgi-bin/carddisp.pl?gene=NKIRAS2
PPP1R9A	Protein Phosphatase 1 Regulatory Subunit 9A	Protein Coding	38	GC07P094907	1.3888738155365	https://www.genecards.org/cgi-bin/carddisp.pl?gene=PPP1R9A
RCHY1	Ring Finger And CHY Zinc Finger Domain Containing 1	Protein Coding	38	GC04M075479	1.3888738155365	https://www.genecards.org/cgi-bin/carddisp.pl?gene=RCHY1
RIT2	Ras Like Without CAAX 2	Protein Coding	38	GC18M042743	1.3888738155365	https://www.genecards.org/cgi-bin/carddisp.pl?gene=RIT2
TLR10	Toll Like Receptor 10	Protein Coding	38	GC04M038773	1.3888738155365	https://www.genecards.org/cgi-bin/carddisp.pl?gene=TLR10
ANGPTL2	Angiopoietin Like 2	Protein Coding	37	GC09M127087	1.3888738155365	https://www.genecards.org/cgi-bin/carddisp.pl?gene=ANGPTL2
CEP72	Centrosomal Protein 72	Protein Coding	37	GC05P000612	1.3888738155365	https://www.genecards.org/cgi-bin/carddisp.pl?gene=CEP72
FGF21	Fibroblast Growth Factor 21	Protein Coding	37	GC19P067053	1.3888738155365	https://www.genecards.org/cgi-bin/carddisp.pl?gene=FGF21
FOXJ1	Forkhead Box J1	Protein Coding	37	GC17M076136	1.3888738155365	https://www.genecards.org/cgi-bin/carddisp.pl?gene=FOXJ1
GBP6	Guanylate Binding Protein Family Member 6	Protein Coding	37	GC01P089363	1.3888738155365	https://www.genecards.org/cgi-bin/carddisp.pl?gene=GBP6
IFNK	Interferon Kappa	Protein Coding	37	GC09P027514	1.3888738155365	https://www.genecards.org/cgi-bin/carddisp.pl?gene=IFNK
SPSB1	SplA/Ryanodine Receptor Domain And SOCS Box Containing 1	Protein Coding	37	GC01P009292	1.3888738155365	https://www.genecards.org/cgi-bin/carddisp.pl?gene=SPSB1
TNIP2	TNFAIP3 Interacting Protein 2	Protein Coding	37	GC04M002741	1.3888738155365	https://www.genecards.org/cgi-bin/carddisp.pl?gene=TNIP2
ZNF175	Zinc Finger Protein 175	Protein Coding	37	GC19P051571	1.3888738155365	https://www.genecards.org/cgi-bin/carddisp.pl?gene=ZNF175
CCL16	C-C Motif Chemokine Ligand 16	Protein Coding	36	GC17M035976	1.3888738155365	https://www.genecards.org/cgi-bin/carddisp.pl?gene=CCL16
CLEC4E	C-Type Lectin Domain Family 4 Member E	Protein Coding	36	GC12M008535	1.3888738155365	https://www.genecards.org/cgi-bin/carddisp.pl?gene=CLEC4E
CST5	Cystatin D	Protein Coding	36	GC20M023875	1.3888738155365	https://www.genecards.org/cgi-bin/carddisp.pl?gene=CST5
ENOX1	Ecto-NOX Disulfide-Thiol Exchanger 1	Protein Coding	36	GC13M043213	1.3888738155365	https://www.genecards.org/cgi-bin/carddisp.pl?gene=ENOX1
N4BP1	NEDD4 Binding Protein 1	Protein Coding	36	GC16M048538	1.3888738155365	https://www.genecards.org/cgi-bin/carddisp.pl?gene=N4BP1
SPA17	Sperm Autoantigenic Protein 17	Protein Coding	36	GC11P124673	1.3888738155365	https://www.genecards.org/cgi-bin/carddisp.pl?gene=SPA17
WFDC1	WAP Four-Disulfide Core Domain 1	Protein Coding	36	GC16P084328	1.3888738155365	https://www.genecards.org/cgi-bin/carddisp.pl?gene=WFDC1
CCL24	C-C Motif Chemokine Ligand 24	Protein Coding	35	GC07M076814	1.3888738155365	https://www.genecards.org/cgi-bin/carddisp.pl?gene=CCL24
LVRN	Laeverin	Protein Coding	35	GC05P115962	1.3888738155365	https://www.genecards.org/cgi-bin/carddisp.pl?gene=LVRN
TNFSF9	TNF Superfamily Member 9	Protein Coding	35	GC19P006531	1.3888738155365	https://www.genecards.org/cgi-bin/carddisp.pl?gene=TNFSF9
AHRR	Aryl Hydrocarbon Receptor Repressor	Protein Coding	34	GC05P000321	1.3888738155365	https://www.genecards.org/cgi-bin/carddisp.pl?gene=AHRR
MOB3B	MOB Kinase Activator 3B	Protein Coding	34	GC09M028330	1.3888738155365	https://www.genecards.org/cgi-bin/carddisp.pl?gene=MOB3B
FNDC5	Fibronectin Type III Domain Containing 5	Protein Coding	33	GC01M033185	1.3888738155365	https://www.genecards.org/cgi-bin/carddisp.pl?gene=FNDC5
KIR2DS4	Killer Cell Immunoglobulin Like Receptor, Two Ig Domains And Short Cytoplasmic Tail 4	Protein Coding	32	GC19P067385	1.3888738155365	https://www.genecards.org/cgi-bin/carddisp.pl?gene=KIR2DS4
STATH	Statherin	Protein Coding	32	GC04P069995	1.3888738155365	https://www.genecards.org/cgi-bin/carddisp.pl?gene=STATH
CCN4	Cellular Communication Network Factor 4	Protein Coding	30	GC08P133192	1.3888738155365	https://www.genecards.org/cgi-bin/carddisp.pl?gene=CCN4
ZNF311	Zinc Finger Protein 311	Protein Coding	30	GC06M065802	1.3888738155365	https://www.genecards.org/cgi-bin/carddisp.pl?gene=ZNF311
CNMD	Chondromodulin	Protein Coding	29	GC13M052704	1.3888738155365	https://www.genecards.org/cgi-bin/carddisp.pl?gene=CNMD
CASC2	Cancer Susceptibility 2	RNA Gene	25	GC10P118046	1.3888738155365	https://www.genecards.org/cgi-bin/carddisp.pl?gene=CASC2
KIR2DS1	Killer Cell Immunoglobulin Like Receptor, Two Ig Domains And Short Cytoplasmic Tail 1	Protein Coding	24	GC19Mr00063	1.3888738155365	https://www.genecards.org/cgi-bin/carddisp.pl?gene=KIR2DS1
KIR2DS3	Killer Cell Immunoglobulin Like Receptor, Two Ig Domains And Short Cytoplasmic Tail 3	Protein Coding	24	GC19ME00037	1.3888738155365	https://www.genecards.org/cgi-bin/carddisp.pl?gene=KIR2DS3
KIR3DS1	Killer Cell Immunoglobulin Like Receptor, Three Ig Domains And Short Cytoplasmic Tail 1	Protein Coding	24	GC19MR00058	1.3888738155365	https://www.genecards.org/cgi-bin/carddisp.pl?gene=KIR3DS1
LY6G6E	Lymphocyte Antigen 6 Family Member G6E	Pseudogene	24	GC06M065966	1.3888738155365	https://www.genecards.org/cgi-bin/carddisp.pl?gene=LY6G6E
TNXA	Tenascin XA (Pseudogene)	Pseudogene	23	GC06M065980	1.3888738155365	https://www.genecards.org/cgi-bin/carddisp.pl?gene=TNXA
MIR141	MicroRNA 141	RNA Gene	22	GC12P021095	1.3888738155365	https://www.genecards.org/cgi-bin/carddisp.pl?gene=MIR141
MIR125B1	MicroRNA 125b-1	RNA Gene	21	GC11M122100	1.3888738155365	https://www.genecards.org/cgi-bin/carddisp.pl?gene=MIR125B1
MIR135B	MicroRNA 135b	RNA Gene	21	GC01M205448	1.3888738155365	https://www.genecards.org/cgi-bin/carddisp.pl?gene=MIR135B
PSORS1C3	Psoriasis Susceptibility 1 Candidate 3	RNA Gene	21	GC06M065907	1.3888738155365	https://www.genecards.org/cgi-bin/carddisp.pl?gene=PSORS1C3
MIR199A1	MicroRNA 199a-1	RNA Gene	20	GC19M010817	1.3888738155365	https://www.genecards.org/cgi-bin/carddisp.pl?gene=MIR199A1
MIR375	MicroRNA 375	RNA Gene	20	GC02M219001	1.3888738155365	https://www.genecards.org/cgi-bin/carddisp.pl?gene=MIR375
MIR99B	MicroRNA 99b	RNA Gene	20	GC19P051692	1.3888738155365	https://www.genecards.org/cgi-bin/carddisp.pl?gene=MIR99B
MIR671	MicroRNA 671	RNA Gene	18	GC07P151238	1.3888738155365	https://www.genecards.org/cgi-bin/carddisp.pl?gene=MIR671
MIR15A	MicroRNA 15a	RNA Gene	17	GC13M050049	1.3888738155365	https://www.genecards.org/cgi-bin/carddisp.pl?gene=MIR15A
PRKG1-AS1	PRKG1 Antisense RNA 1	RNA Gene	15	GC10M052194	1.3888738155365	https://www.genecards.org/cgi-bin/carddisp.pl?gene=PRKG1-AS1
LINC00638	Long Intergenic Non-Protein Coding RNA 638	RNA Gene	14	GC14P109735	1.3888738155365	https://www.genecards.org/cgi-bin/carddisp.pl?gene=LINC00638
SVIL-AS1	SVIL Antisense RNA 1	RNA Gene	14	GC10P029410	1.3888738155365	https://www.genecards.org/cgi-bin/carddisp.pl?gene=SVIL-AS1
LINC02099	Long Intergenic Non-Protein Coding RNA 2099	RNA Gene	13	GC08P029787	1.3888738155365	https://www.genecards.org/cgi-bin/carddisp.pl?gene=LINC02099
PGM5P2	Phosphoglucomutase 5 Pseudogene 2	Pseudogene	11	GC09M041006	1.3888738155365	https://www.genecards.org/cgi-bin/carddisp.pl?gene=PGM5P2
VPS33B-DT	VPS33B Divergent Transcript	RNA Gene	11	GC15P118202	1.3888738155365	https://www.genecards.org/cgi-bin/carddisp.pl?gene=VPS33B-DT
BDP1P	B Double Prime 1 Pseudogene	Pseudogene	8	GC18M077447	1.3888738155365	https://www.genecards.org/cgi-bin/carddisp.pl?gene=BDP1P
F2R	Coagulation Factor II Thrombin Receptor	Protein Coding	45	GC05P076716	1.36604475975037	https://www.genecards.org/cgi-bin/carddisp.pl?gene=F2R
LST1	Leukocyte Specific Transcript 1	Protein Coding	36	GC06P083696	1.36604475975037	https://www.genecards.org/cgi-bin/carddisp.pl?gene=LST1
IL36B	Interleukin 36 Beta	Protein Coding	33	GC02M113022	1.36604475975037	https://www.genecards.org/cgi-bin/carddisp.pl?gene=IL36B
PLA2G1B	Phospholipase A2 Group IB	Protein Coding	43	GC12M120322	1.36003518104553	https://www.genecards.org/cgi-bin/carddisp.pl?gene=PLA2G1B
IRGM	Immunity Related GTPase M	Protein Coding	35	GC05P150846	1.36003518104553	https://www.genecards.org/cgi-bin/carddisp.pl?gene=IRGM
ERAP1	Endoplasmic Reticulum Aminopeptidase 1	Protein Coding	44	GC05M096760	1.35317921638489	https://www.genecards.org/cgi-bin/carddisp.pl?gene=ERAP1
CCBE1	Collagen And Calcium Binding EGF Domains 1	Protein Coding	41	GC18M059430	1.35317921638489	https://www.genecards.org/cgi-bin/carddisp.pl?gene=CCBE1
CCK	Cholecystokinin	Protein Coding	41	GC03M042274	1.35317921638489	https://www.genecards.org/cgi-bin/carddisp.pl?gene=CCK
ADAMTSL1	ADAMTS Like 1	Protein Coding	41	GC09P017906	1.33722865581512	https://www.genecards.org/cgi-bin/carddisp.pl?gene=ADAMTSL1
PGF	Placental Growth Factor	Protein Coding	41	GC14M074941	1.33722865581512	https://www.genecards.org/cgi-bin/carddisp.pl?gene=PGF
F2RL2	Coagulation Factor II Thrombin Receptor Like 2	Protein Coding	40	GC05M076615	1.33722865581512	https://www.genecards.org/cgi-bin/carddisp.pl?gene=F2RL2
PRLR	Prolactin Receptor	Protein Coding	46	GC05M035048	1.31532061100006	https://www.genecards.org/cgi-bin/carddisp.pl?gene=PRLR
ANXA4	Annexin A4	Protein Coding	42	GC02P069644	1.31532061100006	https://www.genecards.org/cgi-bin/carddisp.pl?gene=ANXA4
SLC22A1	Solute Carrier Family 22 Member 1	Protein Coding	42	GC06P160121	1.31532061100006	https://www.genecards.org/cgi-bin/carddisp.pl?gene=SLC22A1
AREG	Amphiregulin	Protein Coding	41	GC04P074445	1.31532061100006	https://www.genecards.org/cgi-bin/carddisp.pl?gene=AREG
CD200	CD200 Molecule	Protein Coding	39	GC03P112332	1.31532061100006	https://www.genecards.org/cgi-bin/carddisp.pl?gene=CD200
SFRP5	Secreted Frizzled Related Protein 5	Protein Coding	38	GC10M097766	1.31532061100006	https://www.genecards.org/cgi-bin/carddisp.pl?gene=SFRP5
ABHD16A	Abhydrolase Domain Containing 16A, Phospholipase	Protein Coding	34	GC06M065964	1.31532061100006	https://www.genecards.org/cgi-bin/carddisp.pl?gene=ABHD16A
CIP2A	Cellular Inhibitor Of PP2A	Protein Coding	28	GC03M108573	1.31532061100006	https://www.genecards.org/cgi-bin/carddisp.pl?gene=CIP2A
MIR590	MicroRNA 590	RNA Gene	20	GC07P074191	1.31532061100006	https://www.genecards.org/cgi-bin/carddisp.pl?gene=MIR590
LINC02381	Long Intergenic Non-Protein Coding RNA 2381	RNA Gene	10	GC12P055052	1.31532061100006	https://www.genecards.org/cgi-bin/carddisp.pl?gene=LINC02381
TGFA	Transforming Growth Factor Alpha	Protein Coding	44	GC02M070447	1.31245470046997	https://www.genecards.org/cgi-bin/carddisp.pl?gene=TGFA
C4BPB	Complement Component 4 Binding Protein Beta	Protein Coding	40	GC01P207088	1.31245470046997	https://www.genecards.org/cgi-bin/carddisp.pl?gene=C4BPB
TTF2	Transcription Termination Factor 2	Protein Coding	39	GC01P117060	1.31245470046997	https://www.genecards.org/cgi-bin/carddisp.pl?gene=TTF2
TAF3	TATA-Box Binding Protein Associated Factor 3	Protein Coding	37	GC10P007860	1.31245470046997	https://www.genecards.org/cgi-bin/carddisp.pl?gene=TAF3
BSN	Bassoon Presynaptic Cytomatrix Protein	Protein Coding	36	GC03P049554	1.31245470046997	https://www.genecards.org/cgi-bin/carddisp.pl?gene=BSN
JAK1	Janus Kinase 1	Protein Coding	51	GC01M064833	1.30676186084747	https://www.genecards.org/cgi-bin/carddisp.pl?gene=JAK1
CTNNB1	Catenin Beta 1	Protein Coding	50	GC03P041236	1.30676186084747	https://www.genecards.org/cgi-bin/carddisp.pl?gene=CTNNB1
SETD2	SET Domain Containing 2, Histone Lysine Methyltransferase	Protein Coding	45	GC03M047033	1.30676186084747	https://www.genecards.org/cgi-bin/carddisp.pl?gene=SETD2
CTSS	Cathepsin S	Protein Coding	44	GC01M150730	1.30676186084747	https://www.genecards.org/cgi-bin/carddisp.pl?gene=CTSS
MYDGF	Myeloid Derived Growth Factor	Protein Coding	32	GC19M004641	1.30676186084747	https://www.genecards.org/cgi-bin/carddisp.pl?gene=MYDGF
HNRNPDL	Heterogeneous Nuclear Ribonucleoprotein D Like	Protein Coding	40	GC04M082422	1.30559873580933	https://www.genecards.org/cgi-bin/carddisp.pl?gene=HNRNPDL
WNT5A	Wnt Family Member 5A	Protein Coding	48	GC03M055465	1.27432358264923	https://www.genecards.org/cgi-bin/carddisp.pl?gene=WNT5A
GSK3B	Glycogen Synthase Kinase 3 Beta	Protein Coding	47	GC03M119821	1.27432358264923	https://www.genecards.org/cgi-bin/carddisp.pl?gene=GSK3B
PTGER2	Prostaglandin E Receptor 2	Protein Coding	46	GC14P052314	1.27432358264923	https://www.genecards.org/cgi-bin/carddisp.pl?gene=PTGER2
TPSAB1	Tryptase Alpha/Beta 1	Protein Coding	43	GC16P001240	1.27432358264923	https://www.genecards.org/cgi-bin/carddisp.pl?gene=TPSAB1
S1PR1	Sphingosine-1-Phosphate Receptor 1	Protein Coding	42	GC01P101236	1.27432358264923	https://www.genecards.org/cgi-bin/carddisp.pl?gene=S1PR1
CD6	CD6 Molecule	Protein Coding	41	GC11P060971	1.27432358264923	https://www.genecards.org/cgi-bin/carddisp.pl?gene=CD6
HSPE1	Heat Shock Protein Family E (Hsp10) Member 1	Protein Coding	41	GC02P197501	1.27432358264923	https://www.genecards.org/cgi-bin/carddisp.pl?gene=HSPE1
CXCL6	C-X-C Motif Chemokine Ligand 6	Protein Coding	38	GC04P073837	1.27432358264923	https://www.genecards.org/cgi-bin/carddisp.pl?gene=CXCL6
MIR340	MicroRNA 340	RNA Gene	20	GC05M180015	1.27432358264923	https://www.genecards.org/cgi-bin/carddisp.pl?gene=MIR340
THY1	Thy-1 Cell Surface Antigen	Protein Coding	41	GC11M119417	1.26332914829254	https://www.genecards.org/cgi-bin/carddisp.pl?gene=THY1
CASP10	Caspase 10	Protein Coding	46	GC02P201182	1.25601530075073	https://www.genecards.org/cgi-bin/carddisp.pl?gene=CASP10
WEE1	WEE1 G2 Checkpoint Kinase	Protein Coding	45	GC11P009573	1.25601530075073	https://www.genecards.org/cgi-bin/carddisp.pl?gene=WEE1
EGR2	Early Growth Response 2	Protein Coding	42	GC10M062811	1.25601530075073	https://www.genecards.org/cgi-bin/carddisp.pl?gene=EGR2
POLR1C	RNA Polymerase I And III Subunit C	Protein Coding	42	GC06P083925	1.25601530075073	https://www.genecards.org/cgi-bin/carddisp.pl?gene=POLR1C
EIF4H	Eukaryotic Translation Initiation Factor 4H	Protein Coding	40	GC07P074174	1.25601530075073	https://www.genecards.org/cgi-bin/carddisp.pl?gene=EIF4H
PPIL2	Peptidylprolyl Isomerase Like 2	Protein Coding	39	GC22P038720	1.25601530075073	https://www.genecards.org/cgi-bin/carddisp.pl?gene=PPIL2
NKX2-3	NK2 Homeobox 3	Protein Coding	38	GC10P099532	1.25601530075073	https://www.genecards.org/cgi-bin/carddisp.pl?gene=NKX2-3
AHNAK	AHNAK Nucleoprotein	Protein Coding	37	GC11M089610	1.25601530075073	https://www.genecards.org/cgi-bin/carddisp.pl?gene=AHNAK
PSMG2	Proteasome Assembly Chaperone 2	Protein Coding	37	GC18P017449	1.25601530075073	https://www.genecards.org/cgi-bin/carddisp.pl?gene=PSMG2
FSTL4	Follistatin Like 4	Protein Coding	35	GC05M133196	1.25601530075073	https://www.genecards.org/cgi-bin/carddisp.pl?gene=FSTL4
ANAPC4	Anaphase Promoting Complex Subunit 4	Protein Coding	34	GC04P025379	1.25601530075073	https://www.genecards.org/cgi-bin/carddisp.pl?gene=ANAPC4
LY6G5B	Lymphocyte Antigen 6 Family Member G5B	Protein Coding	30	GC06P083701	1.25601530075073	https://www.genecards.org/cgi-bin/carddisp.pl?gene=LY6G5B
DSP	Desmoplakin	Protein Coding	48	GC06P007541	1.25389742851257	https://www.genecards.org/cgi-bin/carddisp.pl?gene=DSP
SACS	Sacsin Molecular Chaperone	Protein Coding	37	GC13M023288	1.2491067647934	https://www.genecards.org/cgi-bin/carddisp.pl?gene=SACS
FGFR2	Fibroblast Growth Factor Receptor 2	Protein Coding	52	GC10M121478	1.23947274684906	https://www.genecards.org/cgi-bin/carddisp.pl?gene=FGFR2
CYP3A4	Cytochrome P450 Family 3 Subfamily A Member 4	Protein Coding	49	GC07M099759	1.23947274684906	https://www.genecards.org/cgi-bin/carddisp.pl?gene=CYP3A4
PCNA	Proliferating Cell Nuclear Antigen	Protein Coding	48	GC20M005114	1.23947274684906	https://www.genecards.org/cgi-bin/carddisp.pl?gene=PCNA
PLA2G6	Phospholipase A2 Group VI	Protein Coding	46	GC22M058815	1.23947274684906	https://www.genecards.org/cgi-bin/carddisp.pl?gene=PLA2G6
GPX1	Glutathione Peroxidase 1	Protein Coding	45	GC03M051185	1.23947274684906	https://www.genecards.org/cgi-bin/carddisp.pl?gene=GPX1
HEXA	Hexosaminidase Subunit Alpha	Protein Coding	45	GC15M072340	1.23947274684906	https://www.genecards.org/cgi-bin/carddisp.pl?gene=HEXA
NCF1	Neutrophil Cytosolic Factor 1	Protein Coding	45	GC07P075454	1.23947274684906	https://www.genecards.org/cgi-bin/carddisp.pl?gene=NCF1
NR1H2	Nuclear Receptor Subfamily 1 Group H Member 2	Protein Coding	45	GC19P050329	1.23947274684906	https://www.genecards.org/cgi-bin/carddisp.pl?gene=NR1H2
TKT	Transketolase	Protein Coding	45	GC03M053224	1.23947274684906	https://www.genecards.org/cgi-bin/carddisp.pl?gene=TKT
UGDH	UDP-Glucose 6-Dehydrogenase	Protein Coding	44	GC04M039502	1.23947274684906	https://www.genecards.org/cgi-bin/carddisp.pl?gene=UGDH
ALOX5AP	Arachidonate 5-Lipoxygenase Activating Protein	Protein Coding	42	GC13P030713	1.23947274684906	https://www.genecards.org/cgi-bin/carddisp.pl?gene=ALOX5AP
TYROBP	Transmembrane Immune Signaling Adaptor TYROBP	Protein Coding	42	GC19M035904	1.23947274684906	https://www.genecards.org/cgi-bin/carddisp.pl?gene=TYROBP
SST	Somatostatin	Protein Coding	40	GC03M187668	1.23947274684906	https://www.genecards.org/cgi-bin/carddisp.pl?gene=SST
TNFRSF10D	TNF Receptor Superfamily Member 10d	Protein Coding	40	GC08M023135	1.23947274684906	https://www.genecards.org/cgi-bin/carddisp.pl?gene=TNFRSF10D
TAB3	TGF-Beta Activated Kinase 1 (MAP3K7) Binding Protein 3	Protein Coding	39	GC0XM030901	1.23947274684906	https://www.genecards.org/cgi-bin/carddisp.pl?gene=TAB3
LAG3	Lymphocyte Activating 3	Protein Coding	38	GC12P021074	1.23947274684906	https://www.genecards.org/cgi-bin/carddisp.pl?gene=LAG3
CD52	CD52 Molecule	Protein Coding	37	GC01P026317	1.23947274684906	https://www.genecards.org/cgi-bin/carddisp.pl?gene=CD52
CLEC4A	C-Type Lectin Domain Family 4 Member A	Protein Coding	37	GC12P021118	1.23947274684906	https://www.genecards.org/cgi-bin/carddisp.pl?gene=CLEC4A
DNAH8	Dynein Axonemal Heavy Chain 8	Protein Coding	37	GC06P083874	1.23947274684906	https://www.genecards.org/cgi-bin/carddisp.pl?gene=DNAH8
MANF	Mesencephalic Astrocyte Derived Neurotrophic Factor	Protein Coding	37	GC03P051385	1.23947274684906	https://www.genecards.org/cgi-bin/carddisp.pl?gene=MANF
FCGBP	Fc Gamma Binding Protein	Protein Coding	35	GC19M039863	1.23947274684906	https://www.genecards.org/cgi-bin/carddisp.pl?gene=FCGBP
MIR26B	MicroRNA 26b	RNA Gene	22	GC02P218402	1.23947274684906	https://www.genecards.org/cgi-bin/carddisp.pl?gene=MIR26B
MIR497	MicroRNA 497	RNA Gene	18	GC17M007022	1.23947274684906	https://www.genecards.org/cgi-bin/carddisp.pl?gene=MIR497
COL5A1	Collagen Type V Alpha 1 Chain	Protein Coding	45	GC09P134641	1.22233557701111	https://www.genecards.org/cgi-bin/carddisp.pl?gene=COL5A1
PMP22	Peripheral Myelin Protein 22	Protein Coding	41	GC17M015229	1.22233557701111	https://www.genecards.org/cgi-bin/carddisp.pl?gene=PMP22
PSMD9	Proteasome 26S Subunit, Non-ATPase 9	Protein Coding	41	GC12P126233	1.22233557701111	https://www.genecards.org/cgi-bin/carddisp.pl?gene=PSMD9
SNRPA	Small Nuclear Ribonucleoprotein Polypeptide A	Protein Coding	39	GC19P040750	1.22233557701111	https://www.genecards.org/cgi-bin/carddisp.pl?gene=SNRPA
SH3TC2	SH3 Domain And Tetratricopeptide Repeats 2	Protein Coding	37	GC05M148923	1.22233557701111	https://www.genecards.org/cgi-bin/carddisp.pl?gene=SH3TC2
HSPB1	Heat Shock Protein Family B (Small) Member 1	Protein Coding	49	GC07P076302	1.20157480239868	https://www.genecards.org/cgi-bin/carddisp.pl?gene=HSPB1
C1S	Complement C1s	Protein Coding	47	GC12P021098	1.20157480239868	https://www.genecards.org/cgi-bin/carddisp.pl?gene=C1S
HEXB	Hexosaminidase Subunit Beta	Protein Coding	47	GC05P074640	1.20157480239868	https://www.genecards.org/cgi-bin/carddisp.pl?gene=HEXB
SCARB1	Scavenger Receptor Class B Member 1	Protein Coding	45	GC12M124776	1.20157480239868	https://www.genecards.org/cgi-bin/carddisp.pl?gene=SCARB1
B4GALT1	Beta-1,4-Galactosyltransferase 1	Protein Coding	44	GC09M033100	1.20157480239868	https://www.genecards.org/cgi-bin/carddisp.pl?gene=B4GALT1
GP6	Glycoprotein VI Platelet	Protein Coding	44	GC19M055013	1.20157480239868	https://www.genecards.org/cgi-bin/carddisp.pl?gene=GP6
MASP2	MBL Associated Serine Protease 2	Protein Coding	44	GC01M011026	1.20157480239868	https://www.genecards.org/cgi-bin/carddisp.pl?gene=MASP2
MB	Myoglobin	Protein Coding	42	GC22M035606	1.20157480239868	https://www.genecards.org/cgi-bin/carddisp.pl?gene=MB
PIM2	Pim-2 Proto-Oncogene, Serine/Threonine Kinase	Protein Coding	42	GC0XM048913	1.20157480239868	https://www.genecards.org/cgi-bin/carddisp.pl?gene=PIM2
NFAT5	Nuclear Factor Of Activated T Cells 5	Protein Coding	41	GC16P069565	1.20157480239868	https://www.genecards.org/cgi-bin/carddisp.pl?gene=NFAT5
ADAMTS12	ADAM Metallopeptidase With Thrombospondin Type 1 Motif 12	Protein Coding	40	GC05M033524	1.20157480239868	https://www.genecards.org/cgi-bin/carddisp.pl?gene=ADAMTS12
GABPA	GA Binding Protein Transcription Factor Subunit Alpha	Protein Coding	40	GC21P025734	1.20157480239868	https://www.genecards.org/cgi-bin/carddisp.pl?gene=GABPA
ID3	Inhibitor Of DNA Binding 3, HLH Protein	Protein Coding	40	GC01M023557	1.20157480239868	https://www.genecards.org/cgi-bin/carddisp.pl?gene=ID3
SNTB1	Syntrophin Beta 1	Protein Coding	37	GC08M120535	1.20157480239868	https://www.genecards.org/cgi-bin/carddisp.pl?gene=SNTB1
RPS2P14	Ribosomal Protein S2 Pseudogene 14	Pseudogene	7	GC01M113698	1.20157480239868	https://www.genecards.org/cgi-bin/carddisp.pl?gene=RPS2P14
ALDH2	Aldehyde Dehydrogenase 2 Family Member	Protein Coding	49	GC12P111766	1.182461977005	https://www.genecards.org/cgi-bin/carddisp.pl?gene=ALDH2
ACTN1	Actinin Alpha 1	Protein Coding	47	GC14M068874	1.182461977005	https://www.genecards.org/cgi-bin/carddisp.pl?gene=ACTN1
IKZF1	IKAROS Family Zinc Finger 1	Protein Coding	46	GC07P050303	1.182461977005	https://www.genecards.org/cgi-bin/carddisp.pl?gene=IKZF1
SDHB	Succinate Dehydrogenase Complex Iron Sulfur Subunit B	Protein Coding	46	GC01M018063	1.182461977005	https://www.genecards.org/cgi-bin/carddisp.pl?gene=SDHB
SLC29A1	Solute Carrier Family 29 Member 1 (Augustine Blood Group)	Protein Coding	46	GC06P044219	1.182461977005	https://www.genecards.org/cgi-bin/carddisp.pl?gene=SLC29A1
DRD4	Dopamine Receptor D4	Protein Coding	45	GC11P001768	1.182461977005	https://www.genecards.org/cgi-bin/carddisp.pl?gene=DRD4
VDAC1	Voltage Dependent Anion Channel 1	Protein Coding	45	GC05M133975	1.182461977005	https://www.genecards.org/cgi-bin/carddisp.pl?gene=VDAC1
GOT1	Glutamic-Oxaloacetic Transaminase 1	Protein Coding	44	GC10M099396	1.182461977005	https://www.genecards.org/cgi-bin/carddisp.pl?gene=GOT1
HTRA2	HtrA Serine Peptidase 2	Protein Coding	44	GC02P074529	1.182461977005	https://www.genecards.org/cgi-bin/carddisp.pl?gene=HTRA2
IL12RB2	Interleukin 12 Receptor Subunit Beta 2	Protein Coding	42	GC01P067307	1.182461977005	https://www.genecards.org/cgi-bin/carddisp.pl?gene=IL12RB2
SKIV2L	Ski2 Like RNA Helicase	Protein Coding	42	GC06P083717	1.182461977005	https://www.genecards.org/cgi-bin/carddisp.pl?gene=SKIV2L
DSCAM	DS Cell Adhesion Molecule	Protein Coding	41	GC21M040010	1.182461977005	https://www.genecards.org/cgi-bin/carddisp.pl?gene=DSCAM
RPS26	Ribosomal Protein S26	Protein Coding	41	GC12P056043	1.182461977005	https://www.genecards.org/cgi-bin/carddisp.pl?gene=RPS26
SKP1	S-Phase Kinase Associated Protein 1	Protein Coding	41	GC05M134148	1.182461977005	https://www.genecards.org/cgi-bin/carddisp.pl?gene=SKP1
MDC1	Mediator Of DNA Damage Checkpoint 1	Protein Coding	40	GC06M065881	1.182461977005	https://www.genecards.org/cgi-bin/carddisp.pl?gene=MDC1
RPL3	Ribosomal Protein L3	Protein Coding	40	GC22M057593	1.182461977005	https://www.genecards.org/cgi-bin/carddisp.pl?gene=RPL3
UBR5	Ubiquitin Protein Ligase E3 Component N-Recognin 5	Protein Coding	40	GC08M102252	1.182461977005	https://www.genecards.org/cgi-bin/carddisp.pl?gene=UBR5
ORMDL3	ORMDL Sphingolipid Biosynthesis Regulator 3	Protein Coding	39	GC17M039921	1.182461977005	https://www.genecards.org/cgi-bin/carddisp.pl?gene=ORMDL3
CDH22	Cadherin 22	Protein Coding	38	GC20M046173	1.182461977005	https://www.genecards.org/cgi-bin/carddisp.pl?gene=CDH22
ILF3	Interleukin Enhancer Binding Factor 3	Protein Coding	38	GC19P010655	1.182461977005	https://www.genecards.org/cgi-bin/carddisp.pl?gene=ILF3
SH3PXD2A	SH3 And PX Domains 2A	Protein Coding	38	GC10M103594	1.182461977005	https://www.genecards.org/cgi-bin/carddisp.pl?gene=SH3PXD2A
ICAM4	Intercellular Adhesion Molecule 4 (Landsteiner-Wiener Blood Group)	Protein Coding	36	GC19P010286	1.182461977005	https://www.genecards.org/cgi-bin/carddisp.pl?gene=ICAM4
TSPAN33	Tetraspanin 33	Protein Coding	36	GC07P131929	1.182461977005	https://www.genecards.org/cgi-bin/carddisp.pl?gene=TSPAN33
XCR1	X-C Motif Chemokine Receptor 1	Protein Coding	36	GC03M046016	1.182461977005	https://www.genecards.org/cgi-bin/carddisp.pl?gene=XCR1
ZNF318	Zinc Finger Protein 318	Protein Coding	35	GC06M066206	1.182461977005	https://www.genecards.org/cgi-bin/carddisp.pl?gene=ZNF318
UMODL1	Uromodulin Like 1	Protein Coding	34	GC21P042062	1.182461977005	https://www.genecards.org/cgi-bin/carddisp.pl?gene=UMODL1
DCAF5	DDB1 And CUL4 Associated Factor 5	Protein Coding	33	GC14M069050	1.182461977005	https://www.genecards.org/cgi-bin/carddisp.pl?gene=DCAF5
CTIF	Cap Binding Complex Dependent Translation Initiation Factor	Protein Coding	32	GC18P048539	1.182461977005	https://www.genecards.org/cgi-bin/carddisp.pl?gene=CTIF
CEP170B	Centrosomal Protein 170B	Protein Coding	30	GC14P109737	1.182461977005	https://www.genecards.org/cgi-bin/carddisp.pl?gene=CEP170B
REL-DT	REL Divergent Transcript	RNA Gene	13	GC02M060822	1.182461977005	https://www.genecards.org/cgi-bin/carddisp.pl?gene=REL-DT
LINC01475	Long Intergenic Non-Protein Coding RNA 1475	RNA Gene	12	GC10M099526	1.182461977005	https://www.genecards.org/cgi-bin/carddisp.pl?gene=LINC01475
RPL21P33	Ribosomal Protein L21 Pseudogene 33	Pseudogene	8	GC02P060852	1.182461977005	https://www.genecards.org/cgi-bin/carddisp.pl?gene=RPL21P33
EEF1B2P6	Eukaryotic Translation Elongation Factor 1 Beta 2 Pseudogene 6	Pseudogene	7	GC07M131661	1.182461977005	https://www.genecards.org/cgi-bin/carddisp.pl?gene=EEF1B2P6
DDC	Dopa Decarboxylase	Protein Coding	49	GC07M050458	1.17560601234436	https://www.genecards.org/cgi-bin/carddisp.pl?gene=DDC
MAF	MAF BZIP Transcription Factor	Protein Coding	44	GC16M079204	1.17560601234436	https://www.genecards.org/cgi-bin/carddisp.pl?gene=MAF
PNOC	Prepronociceptin	Protein Coding	37	GC08P028316	1.17560601234436	https://www.genecards.org/cgi-bin/carddisp.pl?gene=PNOC
VTN	Vitronectin	Protein Coding	42	GC17M035135	1.17553043365479	https://www.genecards.org/cgi-bin/carddisp.pl?gene=VTN
ERBB2	Erb-B2 Receptor Tyrosine Kinase 2	Protein Coding	52	GC17P039687	1.15965533256531	https://www.genecards.org/cgi-bin/carddisp.pl?gene=ERBB2
CTSD	Cathepsin D	Protein Coding	50	GC11M001752	1.15965533256531	https://www.genecards.org/cgi-bin/carddisp.pl?gene=CTSD
ALPL	Alkaline Phosphatase, Biomineralization Associated	Protein Coding	49	GC01P021508	1.15965533256531	https://www.genecards.org/cgi-bin/carddisp.pl?gene=ALPL
NT5E	5'-Nucleotidase Ecto	Protein Coding	49	GC06P085449	1.15965533256531	https://www.genecards.org/cgi-bin/carddisp.pl?gene=NT5E
NR2F2	Nuclear Receptor Subfamily 2 Group F Member 2	Protein Coding	48	GC15P096325	1.15965533256531	https://www.genecards.org/cgi-bin/carddisp.pl?gene=NR2F2
SMAD2	SMAD Family Member 2	Protein Coding	48	GC18M047809	1.15965533256531	https://www.genecards.org/cgi-bin/carddisp.pl?gene=SMAD2
KCNN4	Potassium Calcium-Activated Channel Subfamily N Member 4	Protein Coding	47	GC19M065881	1.15965533256531	https://www.genecards.org/cgi-bin/carddisp.pl?gene=KCNN4
ANXA2	Annexin A2	Protein Coding	46	GC15M060347	1.15965533256531	https://www.genecards.org/cgi-bin/carddisp.pl?gene=ANXA2
RPS6KB1	Ribosomal Protein S6 Kinase B1	Protein Coding	46	GC17P059893	1.15965533256531	https://www.genecards.org/cgi-bin/carddisp.pl?gene=RPS6KB1
CD46	CD46 Molecule	Protein Coding	45	GC01P207752	1.15965533256531	https://www.genecards.org/cgi-bin/carddisp.pl?gene=CD46
TBX5	T-Box Transcription Factor 5	Protein Coding	45	GC12M114353	1.15965533256531	https://www.genecards.org/cgi-bin/carddisp.pl?gene=TBX5
PRDX2	Peroxiredoxin 2	Protein Coding	44	GC19M012796	1.15965533256531	https://www.genecards.org/cgi-bin/carddisp.pl?gene=PRDX2
RAP1A	RAP1A, Member Of RAS Oncogene Family	Protein Coding	43	GC01P111542	1.15965533256531	https://www.genecards.org/cgi-bin/carddisp.pl?gene=RAP1A
NFATC2	Nuclear Factor Of Activated T Cells 2	Protein Coding	42	GC20M051386	1.15965533256531	https://www.genecards.org/cgi-bin/carddisp.pl?gene=NFATC2
P2RY11	Purinergic Receptor P2Y11	Protein Coding	42	GC19P010454	1.15965533256531	https://www.genecards.org/cgi-bin/carddisp.pl?gene=P2RY11
LAP3	Leucine Aminopeptidase 3	Protein Coding	41	GC04P018237	1.15965533256531	https://www.genecards.org/cgi-bin/carddisp.pl?gene=LAP3
PROCR	Protein C Receptor	Protein Coding	41	GC20P035171	1.15965533256531	https://www.genecards.org/cgi-bin/carddisp.pl?gene=PROCR
SDC3	Syndecan 3	Protein Coding	41	GC01M030869	1.15965533256531	https://www.genecards.org/cgi-bin/carddisp.pl?gene=SDC3
SLC46A1	Solute Carrier Family 46 Member 1	Protein Coding	41	GC17M035136	1.15965533256531	https://www.genecards.org/cgi-bin/carddisp.pl?gene=SLC46A1
JUNB	JunB Proto-Oncogene, AP-1 Transcription Factor Subunit	Protein Coding	40	GC19P012791	1.15965533256531	https://www.genecards.org/cgi-bin/carddisp.pl?gene=JUNB
LILRA2	Leukocyte Immunoglobulin Like Receptor A2	Protein Coding	40	GC19P054572	1.15965533256531	https://www.genecards.org/cgi-bin/carddisp.pl?gene=LILRA2
DNAJA2	DnaJ Heat Shock Protein Family (Hsp40) Member A2	Protein Coding	39	GC16M046955	1.15965533256531	https://www.genecards.org/cgi-bin/carddisp.pl?gene=DNAJA2
DPP7	Dipeptidyl Peptidase 7	Protein Coding	39	GC09M137569	1.15965533256531	https://www.genecards.org/cgi-bin/carddisp.pl?gene=DPP7
IL17C	Interleukin 17C	Protein Coding	36	GC16P088638	1.15965533256531	https://www.genecards.org/cgi-bin/carddisp.pl?gene=IL17C
MUC7	Mucin 7, Secreted	Protein Coding	36	GC04P070430	1.15965533256531	https://www.genecards.org/cgi-bin/carddisp.pl?gene=MUC7
SIGLEC9	Sialic Acid Binding Ig Like Lectin 9	Protein Coding	36	GC19P067192	1.15965533256531	https://www.genecards.org/cgi-bin/carddisp.pl?gene=SIGLEC9
CCL15	C-C Motif Chemokine Ligand 15	Protein Coding	34	GC17M035996	1.15965533256531	https://www.genecards.org/cgi-bin/carddisp.pl?gene=CCL15
CEMIP	Cell Migration Inducing Hyaluronidase 1	Protein Coding	34	GC15P080779	1.15965533256531	https://www.genecards.org/cgi-bin/carddisp.pl?gene=CEMIP
OIP5	Opa Interacting Protein 5	Protein Coding	34	GC15M041309	1.15965533256531	https://www.genecards.org/cgi-bin/carddisp.pl?gene=OIP5
THNSL2	Threonine Synthase Like 2	Protein Coding	33	GC02P088170	1.15965533256531	https://www.genecards.org/cgi-bin/carddisp.pl?gene=THNSL2
MIR29A	MicroRNA 29a	RNA Gene	22	GC07M130876	1.15965533256531	https://www.genecards.org/cgi-bin/carddisp.pl?gene=MIR29A
MIR138-2	MicroRNA 138-2	RNA Gene	21	GC16P057067	1.15965533256531	https://www.genecards.org/cgi-bin/carddisp.pl?gene=MIR138-2
MIR138-1	MicroRNA 138-1	RNA Gene	20	GC03P044115	1.15965533256531	https://www.genecards.org/cgi-bin/carddisp.pl?gene=MIR138-1
MIR448	MicroRNA 448	RNA Gene	13	GC0XP114823	1.15965533256531	https://www.genecards.org/cgi-bin/carddisp.pl?gene=MIR448
CYP27B1	Cytochrome P450 Family 27 Subfamily B Member 1	Protein Coding	46	GC12M057757	1.14067959785461	https://www.genecards.org/cgi-bin/carddisp.pl?gene=CYP27B1
RNASE3	Ribonuclease A Family Member 3	Protein Coding	40	GC14P020891	1.14067959785461	https://www.genecards.org/cgi-bin/carddisp.pl?gene=RNASE3
CSNK2B	Casein Kinase 2 Beta	Protein Coding	46	GC06P083698	1.13774740695953	https://www.genecards.org/cgi-bin/carddisp.pl?gene=CSNK2B
FGB	Fibrinogen Beta Chain	Protein Coding	46	GC04P154595	1.13774740695953	https://www.genecards.org/cgi-bin/carddisp.pl?gene=FGB
KLF5	Kruppel Like Factor 5	Protein Coding	44	GC13P073054	1.13774740695953	https://www.genecards.org/cgi-bin/carddisp.pl?gene=KLF5
MMP28	Matrix Metallopeptidase 28	Protein Coding	36	GC17M035756	1.13774740695953	https://www.genecards.org/cgi-bin/carddisp.pl?gene=MMP28
LY6G5C	Lymphocyte Antigen 6 Family Member G5C	Protein Coding	26	GC06M031676	1.13774740695953	https://www.genecards.org/cgi-bin/carddisp.pl?gene=LY6G5C
CNNM3-DT	CNNM3 Divergent Transcript	RNA Gene	9	GC02M098269	1.13774740695953	https://www.genecards.org/cgi-bin/carddisp.pl?gene=CNNM3-DT
FGFR4	Fibroblast Growth Factor Receptor 4	Protein Coding	49	GC05P177086	1.11207485198975	https://www.genecards.org/cgi-bin/carddisp.pl?gene=FGFR4
HSD11B1	Hydroxysteroid 11-Beta Dehydrogenase 1	Protein Coding	49	GC01P209686	1.11207485198975	https://www.genecards.org/cgi-bin/carddisp.pl?gene=HSD11B1
DICER1	Dicer 1, Ribonuclease III	Protein Coding	46	GC14M095086	1.11207485198975	https://www.genecards.org/cgi-bin/carddisp.pl?gene=DICER1
HDAC9	Histone Deacetylase 9	Protein Coding	46	GC07P018086	1.11207485198975	https://www.genecards.org/cgi-bin/carddisp.pl?gene=HDAC9
KEAP1	Kelch Like ECH Associated Protein 1	Protein Coding	46	GC19M010486	1.11207485198975	https://www.genecards.org/cgi-bin/carddisp.pl?gene=KEAP1
LRP1	LDL Receptor Related Protein 1	Protein Coding	46	GC12P057128	1.11207485198975	https://www.genecards.org/cgi-bin/carddisp.pl?gene=LRP1
TGM2	Transglutaminase 2	Protein Coding	46	GC20M038127	1.11207485198975	https://www.genecards.org/cgi-bin/carddisp.pl?gene=TGM2
BIRC3	Baculoviral IAP Repeat Containing 3	Protein Coding	45	GC11P102317	1.11207485198975	https://www.genecards.org/cgi-bin/carddisp.pl?gene=BIRC3
CNR1	Cannabinoid Receptor 1	Protein Coding	45	GC06M088139	1.11207485198975	https://www.genecards.org/cgi-bin/carddisp.pl?gene=CNR1
GFAP	Glial Fibrillary Acidic Protein	Protein Coding	45	GC17M044917	1.11207485198975	https://www.genecards.org/cgi-bin/carddisp.pl?gene=GFAP
IRS1	Insulin Receptor Substrate 1	Protein Coding	45	GC02M226731	1.11207485198975	https://www.genecards.org/cgi-bin/carddisp.pl?gene=IRS1
LAMC2	Laminin Subunit Gamma 2	Protein Coding	45	GC01P183186	1.11207485198975	https://www.genecards.org/cgi-bin/carddisp.pl?gene=LAMC2
PRKAA1	Protein Kinase AMP-Activated Catalytic Subunit Alpha 1	Protein Coding	45	GC05M040759	1.11207485198975	https://www.genecards.org/cgi-bin/carddisp.pl?gene=PRKAA1
PTGER3	Prostaglandin E Receptor 3	Protein Coding	45	GC01M070852	1.11207485198975	https://www.genecards.org/cgi-bin/carddisp.pl?gene=PTGER3
RUNX2	RUNX Family Transcription Factor 2	Protein Coding	45	GC06P083940	1.11207485198975	https://www.genecards.org/cgi-bin/carddisp.pl?gene=RUNX2
TGFB3	Transforming Growth Factor Beta 3	Protein Coding	45	GC14M075958	1.11207485198975	https://www.genecards.org/cgi-bin/carddisp.pl?gene=TGFB3
TPI1	Triosephosphate Isomerase 1	Protein Coding	45	GC12P006867	1.11207485198975	https://www.genecards.org/cgi-bin/carddisp.pl?gene=TPI1
BIRC2	Baculoviral IAP Repeat Containing 2	Protein Coding	44	GC11P102347	1.11207485198975	https://www.genecards.org/cgi-bin/carddisp.pl?gene=BIRC2
C1QC	Complement C1q C Chain	Protein Coding	44	GC01P022643	1.11207485198975	https://www.genecards.org/cgi-bin/carddisp.pl?gene=C1QC
COL4A2	Collagen Type IV Alpha 2 Chain	Protein Coding	44	GC13P110305	1.11207485198975	https://www.genecards.org/cgi-bin/carddisp.pl?gene=COL4A2
FTO	FTO Alpha-Ketoglutarate Dependent Dioxygenase	Protein Coding	44	GC16P053832	1.11207485198975	https://www.genecards.org/cgi-bin/carddisp.pl?gene=FTO
BCL2L2	BCL2 Like 2	Protein Coding	43	GC14P032837	1.11207485198975	https://www.genecards.org/cgi-bin/carddisp.pl?gene=BCL2L2
C1QB	Complement C1q B Chain	Protein Coding	43	GC01P022652	1.11207485198975	https://www.genecards.org/cgi-bin/carddisp.pl?gene=C1QB
GAL	Galanin And GMAP Prepropeptide	Protein Coding	43	GC11P070219	1.11207485198975	https://www.genecards.org/cgi-bin/carddisp.pl?gene=GAL
HYAL2	Hyaluronidase 2	Protein Coding	43	GC03M050317	1.11207485198975	https://www.genecards.org/cgi-bin/carddisp.pl?gene=HYAL2
MMP16	Matrix Metallopeptidase 16	Protein Coding	43	GC08M088032	1.11207485198975	https://www.genecards.org/cgi-bin/carddisp.pl?gene=MMP16
ALCAM	Activated Leukocyte Cell Adhesion Molecule	Protein Coding	42	GC03P105366	1.11207485198975	https://www.genecards.org/cgi-bin/carddisp.pl?gene=ALCAM
ARNT	Aryl Hydrocarbon Receptor Nuclear Translocator	Protein Coding	42	GC01M150809	1.11207485198975	https://www.genecards.org/cgi-bin/carddisp.pl?gene=ARNT
BCL2L11	BCL2 Like 11	Protein Coding	42	GC02P111119	1.11207485198975	https://www.genecards.org/cgi-bin/carddisp.pl?gene=BCL2L11
CD74	CD74 Molecule	Protein Coding	42	GC05M150378	1.11207485198975	https://www.genecards.org/cgi-bin/carddisp.pl?gene=CD74
FGF5	Fibroblast Growth Factor 5	Protein Coding	42	GC04P080266	1.11207485198975	https://www.genecards.org/cgi-bin/carddisp.pl?gene=FGF5
GAB2	GRB2 Associated Binding Protein 2	Protein Coding	42	GC11M078215	1.11207485198975	https://www.genecards.org/cgi-bin/carddisp.pl?gene=GAB2
ID2	Inhibitor Of DNA Binding 2	Protein Coding	42	GC02P008678	1.11207485198975	https://www.genecards.org/cgi-bin/carddisp.pl?gene=ID2
IGFBP2	Insulin Like Growth Factor Binding Protein 2	Protein Coding	42	GC02P216632	1.11207485198975	https://www.genecards.org/cgi-bin/carddisp.pl?gene=IGFBP2
NR2C2	Nuclear Receptor Subfamily 2 Group C Member 2	Protein Coding	42	GC03P014947	1.11207485198975	https://www.genecards.org/cgi-bin/carddisp.pl?gene=NR2C2
TICAM1	TIR Domain Containing Adaptor Molecule 1	Protein Coding	42	GC19M004815	1.11207485198975	https://www.genecards.org/cgi-bin/carddisp.pl?gene=TICAM1
HBEGF	Heparin Binding EGF Like Growth Factor	Protein Coding	41	GC05M140332	1.11207485198975	https://www.genecards.org/cgi-bin/carddisp.pl?gene=HBEGF
MCAM	Melanoma Cell Adhesion Molecule	Protein Coding	41	GC11M119308	1.11207485198975	https://www.genecards.org/cgi-bin/carddisp.pl?gene=MCAM
SLIT3	Slit Guidance Ligand 3	Protein Coding	41	GC05M168661	1.11207485198975	https://www.genecards.org/cgi-bin/carddisp.pl?gene=SLIT3
DHX9	DExH-Box Helicase 9	Protein Coding	40	GC01P182839	1.11207485198975	https://www.genecards.org/cgi-bin/carddisp.pl?gene=DHX9
IL17RB	Interleukin 17 Receptor B	Protein Coding	40	GC03P053855	1.11207485198975	https://www.genecards.org/cgi-bin/carddisp.pl?gene=IL17RB
RECK	Reversion Inducing Cysteine Rich Protein With Kazal Motifs	Protein Coding	40	GC09P036036	1.11207485198975	https://www.genecards.org/cgi-bin/carddisp.pl?gene=RECK
TFF3	Trefoil Factor 3	Protein Coding	40	GC21M042311	1.11207485198975	https://www.genecards.org/cgi-bin/carddisp.pl?gene=TFF3
ADAMTS9	ADAM Metallopeptidase With Thrombospondin Type 1 Motif 9	Protein Coding	38	GC03M064501	1.11207485198975	https://www.genecards.org/cgi-bin/carddisp.pl?gene=ADAMTS9
CDKAL1	CDK5 Regulatory Subunit Associated Protein 1 Like 1	Protein Coding	38	GC06P020534	1.11207485198975	https://www.genecards.org/cgi-bin/carddisp.pl?gene=CDKAL1
LAMP3	Lysosomal Associated Membrane Protein 3	Protein Coding	38	GC03M183122	1.11207485198975	https://www.genecards.org/cgi-bin/carddisp.pl?gene=LAMP3
TRIM38	Tripartite Motif Containing 38	Protein Coding	38	GC06P025962	1.11207485198975	https://www.genecards.org/cgi-bin/carddisp.pl?gene=TRIM38
A1BG	Alpha-1-B Glycoprotein	Protein Coding	37	GC19M058345	1.11207485198975	https://www.genecards.org/cgi-bin/carddisp.pl?gene=A1BG
CHAD	Chondroadherin	Protein Coding	37	GC17M050464	1.11207485198975	https://www.genecards.org/cgi-bin/carddisp.pl?gene=CHAD
CLEC2D	C-Type Lectin Domain Family 2 Member D	Protein Coding	37	GC12P021193	1.11207485198975	https://www.genecards.org/cgi-bin/carddisp.pl?gene=CLEC2D
CTF1	Cardiotrophin 1	Protein Coding	37	GC16P041104	1.11207485198975	https://www.genecards.org/cgi-bin/carddisp.pl?gene=CTF1
PRKN	Parkin RBR E3 Ubiquitin Protein Ligase	Protein Coding	37	GC06M161348	1.11207485198975	https://www.genecards.org/cgi-bin/carddisp.pl?gene=PRKN
LILRA1	Leukocyte Immunoglobulin Like Receptor A1	Protein Coding	36	GC19P054593	1.11207485198975	https://www.genecards.org/cgi-bin/carddisp.pl?gene=LILRA1
CCL23	C-C Motif Chemokine Ligand 23	Protein Coding	33	GC17M036013	1.11207485198975	https://www.genecards.org/cgi-bin/carddisp.pl?gene=CCL23
SELENOS	Selenoprotein S	Protein Coding	30	GC15M117315	1.11207485198975	https://www.genecards.org/cgi-bin/carddisp.pl?gene=SELENOS
MIR23B	MicroRNA 23b	RNA Gene	21	GC09P095085	1.11207485198975	https://www.genecards.org/cgi-bin/carddisp.pl?gene=MIR23B
MIR193A	MicroRNA 193a	RNA Gene	20	GC17P031559	1.11207485198975	https://www.genecards.org/cgi-bin/carddisp.pl?gene=MIR193A
MIR425	MicroRNA 425	RNA Gene	20	GC03M051161	1.11207485198975	https://www.genecards.org/cgi-bin/carddisp.pl?gene=MIR425
MIR361	MicroRNA 361	RNA Gene	17	GC0XM085903	1.11207485198975	https://www.genecards.org/cgi-bin/carddisp.pl?gene=MIR361
LOC102723407	Immunoglobulin Heavy Variable 4-38-2-Like	Protein Coding	6	GC14P8B0041	1.11207485198975	https://www.genecards.org/cgi-bin/carddisp.pl?gene=LOC102723407
IDDM8	Insulin Dependent Diabetes Mellitus 8	Genetic Locus	4	GC06U990066	1.11207485198975	https://www.genecards.org/cgi-bin/carddisp.pl?gene=IDDM8
LOC106780803	Tenascin XB Recombination Region	Biological Region	3	GC06P085230	1.11207485198975	https://www.genecards.org/cgi-bin/carddisp.pl?gene=LOC106780803
LOC106780804	Tenascin XA (Pseudogene) Recombination Region	Biological Region	2	GC06P085231	1.11207485198975	https://www.genecards.org/cgi-bin/carddisp.pl?gene=LOC106780804
ADAMTS5	ADAM Metallopeptidase With Thrombospondin Type 1 Motif 5	Protein Coding	43	GC21M026918	1.10278153419495	https://www.genecards.org/cgi-bin/carddisp.pl?gene=ADAMTS5
TG	Thyroglobulin	Protein Coding	43	GC08P132866	1.10278153419495	https://www.genecards.org/cgi-bin/carddisp.pl?gene=TG
RYR1	Ryanodine Receptor 1	Protein Coding	45	GC19P066612	1.07632422447205	https://www.genecards.org/cgi-bin/carddisp.pl?gene=RYR1
IGHV4-38-2	Immunoglobulin Heavy Variable 4-38-2	Protein Coding	8	GC14U901616	1.07632422447205	https://www.genecards.org/cgi-bin/carddisp.pl?gene=IGHV4-38-2
PIK3CA	Phosphatidylinositol-4,5-Bisphosphate 3-Kinase Catalytic Subunit Alpha	Protein Coding	50	GC03P179148	1.06864213943481	https://www.genecards.org/cgi-bin/carddisp.pl?gene=PIK3CA
XRCC6	X-Ray Repair Cross Complementing 6	Protein Coding	43	GC22P041622	1.06864213943481	https://www.genecards.org/cgi-bin/carddisp.pl?gene=XRCC6
HRH1	Histamine Receptor H1	Protein Coding	44	GC03P012473	1.06086230278015	https://www.genecards.org/cgi-bin/carddisp.pl?gene=HRH1
GAD2	Glutamate Decarboxylase 2	Protein Coding	42	GC10P026216	1.06086230278015	https://www.genecards.org/cgi-bin/carddisp.pl?gene=GAD2
CFP	Complement Factor Properdin	Protein Coding	41	GC0XM047624	1.06086230278015	https://www.genecards.org/cgi-bin/carddisp.pl?gene=CFP
CAMP	Cathelicidin Antimicrobial Peptide	Protein Coding	39	GC03P048954	1.06086230278015	https://www.genecards.org/cgi-bin/carddisp.pl?gene=CAMP
NTRK2	Neurotrophic Receptor Tyrosine Kinase 2	Protein Coding	51	GC09P084668	1.05563545227051	https://www.genecards.org/cgi-bin/carddisp.pl?gene=NTRK2
HDAC6	Histone Deacetylase 6	Protein Coding	50	GC0XP048801	1.05563545227051	https://www.genecards.org/cgi-bin/carddisp.pl?gene=HDAC6
RPS6KA3	Ribosomal Protein S6 Kinase A3	Protein Coding	50	GC0XM020149	1.05563545227051	https://www.genecards.org/cgi-bin/carddisp.pl?gene=RPS6KA3
TGFBR1	Transforming Growth Factor Beta Receptor 1	Protein Coding	50	GC09P099104	1.05563545227051	https://www.genecards.org/cgi-bin/carddisp.pl?gene=TGFBR1
CCND1	Cyclin D1	Protein Coding	49	GC11P069641	1.05563545227051	https://www.genecards.org/cgi-bin/carddisp.pl?gene=CCND1
DYRK1A	Dual Specificity Tyrosine Phosphorylation Regulated Kinase 1A	Protein Coding	49	GC21P037365	1.05563545227051	https://www.genecards.org/cgi-bin/carddisp.pl?gene=DYRK1A
EP300	E1A Binding Protein P300	Protein Coding	49	GC22P041091	1.05563545227051	https://www.genecards.org/cgi-bin/carddisp.pl?gene=EP300
MERTK	MER Proto-Oncogene, Tyrosine Kinase	Protein Coding	49	GC02P111898	1.05563545227051	https://www.genecards.org/cgi-bin/carddisp.pl?gene=MERTK
EGLN1	Egl-9 Family Hypoxia Inducible Factor 1	Protein Coding	48	GC01M231363	1.05563545227051	https://www.genecards.org/cgi-bin/carddisp.pl?gene=EGLN1
FZD4	Frizzled Class Receptor 4	Protein Coding	48	GC11M086945	1.05563545227051	https://www.genecards.org/cgi-bin/carddisp.pl?gene=FZD4
ITGA6	Integrin Subunit Alpha 6	Protein Coding	48	GC02P172427	1.05563545227051	https://www.genecards.org/cgi-bin/carddisp.pl?gene=ITGA6
MYB	MYB Proto-Oncogene, Transcription Factor	Protein Coding	48	GC06P135180	1.05563545227051	https://www.genecards.org/cgi-bin/carddisp.pl?gene=MYB
PRKCA	Protein Kinase C Alpha	Protein Coding	48	GC17P066302	1.05563545227051	https://www.genecards.org/cgi-bin/carddisp.pl?gene=PRKCA
RARB	Retinoic Acid Receptor Beta	Protein Coding	48	GC03P024689	1.05563545227051	https://www.genecards.org/cgi-bin/carddisp.pl?gene=RARB
SMPD1	Sphingomyelin Phosphodiesterase 1	Protein Coding	47	GC11P006390	1.05563545227051	https://www.genecards.org/cgi-bin/carddisp.pl?gene=SMPD1
C1R	Complement C1r	Protein Coding	46	GC12M007750	1.05563545227051	https://www.genecards.org/cgi-bin/carddisp.pl?gene=C1R
CAV1	Caveolin 1	Protein Coding	46	GC07P116524	1.05563545227051	https://www.genecards.org/cgi-bin/carddisp.pl?gene=CAV1
COL4A1	Collagen Type IV Alpha 1 Chain	Protein Coding	46	GC13M110148	1.05563545227051	https://www.genecards.org/cgi-bin/carddisp.pl?gene=COL4A1
CYBB	Cytochrome B-245 Beta Chain	Protein Coding	46	GC0XP037780	1.05563545227051	https://www.genecards.org/cgi-bin/carddisp.pl?gene=CYBB
EIF2AK3	Eukaryotic Translation Initiation Factor 2 Alpha Kinase 3	Protein Coding	46	GC02M088556	1.05563545227051	https://www.genecards.org/cgi-bin/carddisp.pl?gene=EIF2AK3
KLKB1	Kallikrein B1	Protein Coding	46	GC04P186208	1.05563545227051	https://www.genecards.org/cgi-bin/carddisp.pl?gene=KLKB1
NTRK1	Neurotrophic Receptor Tyrosine Kinase 1	Protein Coding	46	GC01P156815	1.05563545227051	https://www.genecards.org/cgi-bin/carddisp.pl?gene=NTRK1
ODC1	Ornithine Decarboxylase 1	Protein Coding	46	GC02M010432	1.05563545227051	https://www.genecards.org/cgi-bin/carddisp.pl?gene=ODC1
SLC2A3	Solute Carrier Family 2 Member 3	Protein Coding	46	GC12M007919	1.05563545227051	https://www.genecards.org/cgi-bin/carddisp.pl?gene=SLC2A3
SQSTM1	Sequestosome 1	Protein Coding	46	GC05P179806	1.05563545227051	https://www.genecards.org/cgi-bin/carddisp.pl?gene=SQSTM1
EIF4G1	Eukaryotic Translation Initiation Factor 4 Gamma 1	Protein Coding	45	GC03P184314	1.05563545227051	https://www.genecards.org/cgi-bin/carddisp.pl?gene=EIF4G1
F5	Coagulation Factor V	Protein Coding	45	GC01M169511	1.05563545227051	https://www.genecards.org/cgi-bin/carddisp.pl?gene=F5
HK2	Hexokinase 2	Protein Coding	45	GC02P074833	1.05563545227051	https://www.genecards.org/cgi-bin/carddisp.pl?gene=HK2
IHH	Indian Hedgehog Signaling Molecule	Protein Coding	45	GC02M219054	1.05563545227051	https://www.genecards.org/cgi-bin/carddisp.pl?gene=IHH
ITGB5	Integrin Subunit Beta 5	Protein Coding	45	GC03M124761	1.05563545227051	https://www.genecards.org/cgi-bin/carddisp.pl?gene=ITGB5
KRT8	Keratin 8	Protein Coding	45	GC12M052897	1.05563545227051	https://www.genecards.org/cgi-bin/carddisp.pl?gene=KRT8
LIFR	LIF Receptor Subunit Alpha	Protein Coding	45	GC05M038475	1.05563545227051	https://www.genecards.org/cgi-bin/carddisp.pl?gene=LIFR
LOXL2	Lysyl Oxidase Like 2	Protein Coding	45	GC08M023296	1.05563545227051	https://www.genecards.org/cgi-bin/carddisp.pl?gene=LOXL2
CDK1	Cyclin Dependent Kinase 1	Protein Coding	44	GC10P060772	1.05563545227051	https://www.genecards.org/cgi-bin/carddisp.pl?gene=CDK1
DDIT3	DNA Damage Inducible Transcript 3	Protein Coding	44	GC12M057516	1.05563545227051	https://www.genecards.org/cgi-bin/carddisp.pl?gene=DDIT3
EFEMP1	EGF Containing Fibulin Extracellular Matrix Protein 1	Protein Coding	44	GC02M055865	1.05563545227051	https://www.genecards.org/cgi-bin/carddisp.pl?gene=EFEMP1
FURIN	Furin, Paired Basic Amino Acid Cleaving Enzyme	Protein Coding	44	GC15P090868	1.05563545227051	https://www.genecards.org/cgi-bin/carddisp.pl?gene=FURIN
LTA4H	Leukotriene A4 Hydrolase	Protein Coding	44	GC12M096000	1.05563545227051	https://www.genecards.org/cgi-bin/carddisp.pl?gene=LTA4H
METAP2	Methionyl Aminopeptidase 2	Protein Coding	44	GC12P095473	1.05563545227051	https://www.genecards.org/cgi-bin/carddisp.pl?gene=METAP2
OSMR	Oncostatin M Receptor	Protein Coding	44	GC05P038845	1.05563545227051	https://www.genecards.org/cgi-bin/carddisp.pl?gene=OSMR
PKM	Pyruvate Kinase M1/2	Protein Coding	44	GC15M072199	1.05563545227051	https://www.genecards.org/cgi-bin/carddisp.pl?gene=PKM
SOX5	SRY-Box Transcription Factor 5	Protein Coding	44	GC12M023529	1.05563545227051	https://www.genecards.org/cgi-bin/carddisp.pl?gene=SOX5
USP5	Ubiquitin Specific Peptidase 5	Protein Coding	44	GC12P021073	1.05563545227051	https://www.genecards.org/cgi-bin/carddisp.pl?gene=USP5
DRD1	Dopamine Receptor D1	Protein Coding	43	GC05M175440	1.05563545227051	https://www.genecards.org/cgi-bin/carddisp.pl?gene=DRD1
DRD3	Dopamine Receptor D3	Protein Coding	43	GC03M114128	1.05563545227051	https://www.genecards.org/cgi-bin/carddisp.pl?gene=DRD3
KPNA2	Karyopherin Subunit Alpha 2	Protein Coding	43	GC17P068035	1.05563545227051	https://www.genecards.org/cgi-bin/carddisp.pl?gene=KPNA2
PRMT5	Protein Arginine Methyltransferase 5	Protein Coding	43	GC14M022920	1.05563545227051	https://www.genecards.org/cgi-bin/carddisp.pl?gene=PRMT5
PSMB1	Proteasome 20S Subunit Beta 1	Protein Coding	43	GC06M170535	1.05563545227051	https://www.genecards.org/cgi-bin/carddisp.pl?gene=PSMB1
ROBO3	Roundabout Guidance Receptor 3	Protein Coding	43	GC11P124865	1.05563545227051	https://www.genecards.org/cgi-bin/carddisp.pl?gene=ROBO3
SLC7A5	Solute Carrier Family 7 Member 5	Protein Coding	43	GC16M087830	1.05563545227051	https://www.genecards.org/cgi-bin/carddisp.pl?gene=SLC7A5
AGTR2	Angiotensin II Receptor Type 2	Protein Coding	42	GC0XP116170	1.05563545227051	https://www.genecards.org/cgi-bin/carddisp.pl?gene=AGTR2
CD34	CD34 Molecule	Protein Coding	42	GC01M207880	1.05563545227051	https://www.genecards.org/cgi-bin/carddisp.pl?gene=CD34
CD96	CD96 Molecule	Protein Coding	42	GC03P111292	1.05563545227051	https://www.genecards.org/cgi-bin/carddisp.pl?gene=CD96
CNP	2',3'-Cyclic Nucleotide 3' Phosphodiesterase	Protein Coding	42	GC17P041966	1.05563545227051	https://www.genecards.org/cgi-bin/carddisp.pl?gene=CNP
FSCN1	Fascin Actin-Bundling Protein 1	Protein Coding	42	GC07P005592	1.05563545227051	https://www.genecards.org/cgi-bin/carddisp.pl?gene=FSCN1
HUWE1	HECT, UBA And WWE Domain Containing E3 Ubiquitin Protein Ligase 1	Protein Coding	42	GC0XM053532	1.05563545227051	https://www.genecards.org/cgi-bin/carddisp.pl?gene=HUWE1
MFGE8	Milk Fat Globule EGF And Factor V/VIII Domain Containing	Protein Coding	42	GC15M088898	1.05563545227051	https://www.genecards.org/cgi-bin/carddisp.pl?gene=MFGE8
ORAI1	ORAI Calcium Release-Activated Calcium Modulator 1	Protein Coding	42	GC12P126225	1.05563545227051	https://www.genecards.org/cgi-bin/carddisp.pl?gene=ORAI1
PDIA3	Protein Disulfide Isomerase Family A Member 3	Protein Coding	42	GC15P043746	1.05563545227051	https://www.genecards.org/cgi-bin/carddisp.pl?gene=PDIA3
SDC4	Syndecan 4	Protein Coding	42	GC20M045325	1.05563545227051	https://www.genecards.org/cgi-bin/carddisp.pl?gene=SDC4
TRIM32	Tripartite Motif Containing 32	Protein Coding	42	GC09P116687	1.05563545227051	https://www.genecards.org/cgi-bin/carddisp.pl?gene=TRIM32
AFF2	AF4/FMR2 Family Member 2	Protein Coding	41	GC0XP148500	1.05563545227051	https://www.genecards.org/cgi-bin/carddisp.pl?gene=AFF2
CD63	CD63 Molecule	Protein Coding	41	GC12M055725	1.05563545227051	https://www.genecards.org/cgi-bin/carddisp.pl?gene=CD63
CNDP2	Carnosine Dipeptidase 2	Protein Coding	41	GC18P074495	1.05563545227051	https://www.genecards.org/cgi-bin/carddisp.pl?gene=CNDP2
GDF11	Growth Differentiation Factor 11	Protein Coding	41	GC12P055743	1.05563545227051	https://www.genecards.org/cgi-bin/carddisp.pl?gene=GDF11
GRK5	G Protein-Coupled Receptor Kinase 5	Protein Coding	41	GC10P119207	1.05563545227051	https://www.genecards.org/cgi-bin/carddisp.pl?gene=GRK5
KHDRBS1	KH RNA Binding Domain Containing, Signal Transduction Associated 1	Protein Coding	41	GC01P032013	1.05563545227051	https://www.genecards.org/cgi-bin/carddisp.pl?gene=KHDRBS1
KLF10	Kruppel Like Factor 10	Protein Coding	41	GC08M102648	1.05563545227051	https://www.genecards.org/cgi-bin/carddisp.pl?gene=KLF10
LY96	Lymphocyte Antigen 96	Protein Coding	41	GC08P073991	1.05563545227051	https://www.genecards.org/cgi-bin/carddisp.pl?gene=LY96
NPPC	Natriuretic Peptide C	Protein Coding	41	GC02M231921	1.05563545227051	https://www.genecards.org/cgi-bin/carddisp.pl?gene=NPPC
PCBP1	Poly(RC) Binding Protein 1	Protein Coding	41	GC02P070087	1.05563545227051	https://www.genecards.org/cgi-bin/carddisp.pl?gene=PCBP1
PLA2G2D	Phospholipase A2 Group IID	Protein Coding	41	GC01M020111	1.05563545227051	https://www.genecards.org/cgi-bin/carddisp.pl?gene=PLA2G2D
S100A6	S100 Calcium Binding Protein A6	Protein Coding	41	GC01M153559	1.05563545227051	https://www.genecards.org/cgi-bin/carddisp.pl?gene=S100A6
SPRY1	Sprouty RTK Signaling Antagonist 1	Protein Coding	41	GC04P123396	1.05563545227051	https://www.genecards.org/cgi-bin/carddisp.pl?gene=SPRY1
STAB1	Stabilin 1	Protein Coding	41	GC03P052495	1.05563545227051	https://www.genecards.org/cgi-bin/carddisp.pl?gene=STAB1
ASRGL1	Asparaginase And Isoaspartyl Peptidase 1	Protein Coding	40	GC11P062337	1.05563545227051	https://www.genecards.org/cgi-bin/carddisp.pl?gene=ASRGL1
BCL3	BCL3 Transcription Coactivator	Protein Coding	40	GC19P044747	1.05563545227051	https://www.genecards.org/cgi-bin/carddisp.pl?gene=BCL3
CLCF1	Cardiotrophin Like Cytokine Factor 1	Protein Coding	40	GC11M067364	1.05563545227051	https://www.genecards.org/cgi-bin/carddisp.pl?gene=CLCF1
IVNS1ABP	Influenza Virus NS1A Binding Protein	Protein Coding	40	GC01M185306	1.05563545227051	https://www.genecards.org/cgi-bin/carddisp.pl?gene=IVNS1ABP
LPXN	Leupaxin	Protein Coding	40	GC11M089460	1.05563545227051	https://www.genecards.org/cgi-bin/carddisp.pl?gene=LPXN
MRC1	Mannose Receptor C-Type 1	Protein Coding	40	GC10P017809	1.05563545227051	https://www.genecards.org/cgi-bin/carddisp.pl?gene=MRC1
SCUBE2	Signal Peptide, CUB Domain And EGF Like Domain Containing 2	Protein Coding	40	GC11M009019	1.05563545227051	https://www.genecards.org/cgi-bin/carddisp.pl?gene=SCUBE2
TREX1	Three Prime Repair Exonuclease 1	Protein Coding	40	GC03P048977	1.05563545227051	https://www.genecards.org/cgi-bin/carddisp.pl?gene=TREX1
FUT1	Fucosyltransferase 1 (H Blood Group)	Protein Coding	39	GC19M048748	1.05563545227051	https://www.genecards.org/cgi-bin/carddisp.pl?gene=FUT1
G3BP1	G3BP Stress Granule Assembly Factor 1	Protein Coding	39	GC05P151771	1.05563545227051	https://www.genecards.org/cgi-bin/carddisp.pl?gene=G3BP1
IRAK2	Interleukin 1 Receptor Associated Kinase 2	Protein Coding	39	GC03P012457	1.05563545227051	https://www.genecards.org/cgi-bin/carddisp.pl?gene=IRAK2
KIR3DL1	Killer Cell Immunoglobulin Like Receptor, Three Ig Domains And Long Cytoplasmic Tail 1	Protein Coding	39	GC19P067384	1.05563545227051	https://www.genecards.org/cgi-bin/carddisp.pl?gene=KIR3DL1
MRE11	MRE11 Homolog, Double Strand Break Repair Nuclease	Protein Coding	39	GC11M096553	1.05563545227051	https://www.genecards.org/cgi-bin/carddisp.pl?gene=MRE11
SCG2	Secretogranin II	Protein Coding	39	GC02M223596	1.05563545227051	https://www.genecards.org/cgi-bin/carddisp.pl?gene=SCG2
SERPINB1	Serpin Family B Member 1	Protein Coding	39	GC06M002835	1.05563545227051	https://www.genecards.org/cgi-bin/carddisp.pl?gene=SERPINB1
TSC22D3	TSC22 Domain Family Member 3	Protein Coding	39	GC0XM107713	1.05563545227051	https://www.genecards.org/cgi-bin/carddisp.pl?gene=TSC22D3
ASIC3	Acid Sensing Ion Channel Subunit 3	Protein Coding	38	GC07P151048	1.05563545227051	https://www.genecards.org/cgi-bin/carddisp.pl?gene=ASIC3
C1D	C1D Nuclear Receptor Corepressor	Protein Coding	38	GC02M068041	1.05563545227051	https://www.genecards.org/cgi-bin/carddisp.pl?gene=C1D
CD53	CD53 Molecule	Protein Coding	38	GC01P110871	1.05563545227051	https://www.genecards.org/cgi-bin/carddisp.pl?gene=CD53
DSPP	Dentin Sialophosphoprotein	Protein Coding	38	GC04P087608	1.05563545227051	https://www.genecards.org/cgi-bin/carddisp.pl?gene=DSPP
FLT3LG	Fms Related Receptor Tyrosine Kinase 3 Ligand	Protein Coding	38	GC19P067098	1.05563545227051	https://www.genecards.org/cgi-bin/carddisp.pl?gene=FLT3LG
LSM4	LSM4 Homolog, U6 Small Nuclear RNA And MRNA Degradation Associated	Protein Coding	38	GC19M018306	1.05563545227051	https://www.genecards.org/cgi-bin/carddisp.pl?gene=LSM4
MAST3	Microtubule Associated Serine/Threonine Kinase 3	Protein Coding	38	GC19P066241	1.05563545227051	https://www.genecards.org/cgi-bin/carddisp.pl?gene=MAST3
MKKS	MKKS Centrosomal Shuttling Protein	Protein Coding	38	GC20M010424	1.05563545227051	https://www.genecards.org/cgi-bin/carddisp.pl?gene=MKKS
MT3	Metallothionein 3	Protein Coding	38	GC16P056589	1.05563545227051	https://www.genecards.org/cgi-bin/carddisp.pl?gene=MT3
NLRC5	NLR Family CARD Domain Containing 5	Protein Coding	38	GC16P057035	1.05563545227051	https://www.genecards.org/cgi-bin/carddisp.pl?gene=NLRC5
OXA1L	OXA1L Mitochondrial Inner Membrane Protein	Protein Coding	38	GC14P022766	1.05563545227051	https://www.genecards.org/cgi-bin/carddisp.pl?gene=OXA1L
PMAIP1	Phorbol-12-Myristate-13-Acetate-Induced Protein 1	Protein Coding	38	GC18P059899	1.05563545227051	https://www.genecards.org/cgi-bin/carddisp.pl?gene=PMAIP1
AFF1	AF4/FMR2 Family Member 1	Protein Coding	37	GC04P086934	1.05563545227051	https://www.genecards.org/cgi-bin/carddisp.pl?gene=AFF1
CHI3L2	Chitinase 3 Like 2	Protein Coding	37	GC01P111201	1.05563545227051	https://www.genecards.org/cgi-bin/carddisp.pl?gene=CHI3L2
CIRBP	Cold Inducible RNA Binding Protein	Protein Coding	37	GC19P001259	1.05563545227051	https://www.genecards.org/cgi-bin/carddisp.pl?gene=CIRBP
CKLF	Chemokine Like Factor	Protein Coding	37	GC16P066552	1.05563545227051	https://www.genecards.org/cgi-bin/carddisp.pl?gene=CKLF
IKZF2	IKAROS Family Zinc Finger 2	Protein Coding	37	GC02M213001	1.05563545227051	https://www.genecards.org/cgi-bin/carddisp.pl?gene=IKZF2
NTAN1	N-Terminal Asparagine Amidase	Protein Coding	37	GC16M015037	1.05563545227051	https://www.genecards.org/cgi-bin/carddisp.pl?gene=NTAN1
PDLIM2	PDZ And LIM Domain 2	Protein Coding	37	GC08P022578	1.05563545227051	https://www.genecards.org/cgi-bin/carddisp.pl?gene=PDLIM2
SNAPIN	SNAP Associated Protein	Protein Coding	37	GC01P153660	1.05563545227051	https://www.genecards.org/cgi-bin/carddisp.pl?gene=SNAPIN
SULT1A3	Sulfotransferase Family 1A Member 3	Protein Coding	37	GC16P030199	1.05563545227051	https://www.genecards.org/cgi-bin/carddisp.pl?gene=SULT1A3
ACKR1	Atypical Chemokine Receptor 1 (Duffy Blood Group)	Protein Coding	36	GC01P159203	1.05563545227051	https://www.genecards.org/cgi-bin/carddisp.pl?gene=ACKR1
CHST4	Carbohydrate Sulfotransferase 4	Protein Coding	36	GC16P072011	1.05563545227051	https://www.genecards.org/cgi-bin/carddisp.pl?gene=CHST4
CPQ	Carboxypeptidase Q	Protein Coding	36	GC08P096645	1.05563545227051	https://www.genecards.org/cgi-bin/carddisp.pl?gene=CPQ
DEFA3	Defensin Alpha 3	Protein Coding	36	GC08M007015	1.05563545227051	https://www.genecards.org/cgi-bin/carddisp.pl?gene=DEFA3
ORM2	Orosomucoid 2	Protein Coding	36	GC09P114329	1.05563545227051	https://www.genecards.org/cgi-bin/carddisp.pl?gene=ORM2
STXBP6	Syntaxin Binding Protein 6	Protein Coding	36	GC14M024812	1.05563545227051	https://www.genecards.org/cgi-bin/carddisp.pl?gene=STXBP6
TRIM3	Tripartite Motif Containing 3	Protein Coding	35	GC11M006459	1.05563545227051	https://www.genecards.org/cgi-bin/carddisp.pl?gene=TRIM3
DERL3	Derlin 3	Protein Coding	34	GC22M023834	1.05563545227051	https://www.genecards.org/cgi-bin/carddisp.pl?gene=DERL3
PPARGC1B	PPARG Coactivator 1 Beta	Protein Coding	34	GC05P149730	1.05563545227051	https://www.genecards.org/cgi-bin/carddisp.pl?gene=PPARGC1B
MIR106B	MicroRNA 106b	RNA Gene	22	GC07M101892	1.05563545227051	https://www.genecards.org/cgi-bin/carddisp.pl?gene=MIR106B
MIR192	MicroRNA 192	RNA Gene	22	GC11M064891	1.05563545227051	https://www.genecards.org/cgi-bin/carddisp.pl?gene=MIR192
MIR214	MicroRNA 214	RNA Gene	22	GC01M172234	1.05563545227051	https://www.genecards.org/cgi-bin/carddisp.pl?gene=MIR214
TUG1	Taurine Up-Regulated 1	Protein Coding	22	GC22P030969	1.05563545227051	https://www.genecards.org/cgi-bin/carddisp.pl?gene=TUG1
MIR26A1	MicroRNA 26a-1	RNA Gene	21	GC03P037969	1.05563545227051	https://www.genecards.org/cgi-bin/carddisp.pl?gene=MIR26A1
MIR346	MicroRNA 346	RNA Gene	21	GC10M086264	1.05563545227051	https://www.genecards.org/cgi-bin/carddisp.pl?gene=MIR346
MIR19A	MicroRNA 19a	RNA Gene	20	GC13P091554	1.05563545227051	https://www.genecards.org/cgi-bin/carddisp.pl?gene=MIR19A
MIR92A1	MicroRNA 92a-1	RNA Gene	19	GC13P091558	1.05563545227051	https://www.genecards.org/cgi-bin/carddisp.pl?gene=MIR92A1
MIR424	MicroRNA 424	RNA Gene	18	GC0XM134693	1.05563545227051	https://www.genecards.org/cgi-bin/carddisp.pl?gene=MIR424
MIR766	MicroRNA 766	RNA Gene	18	GC0XM119646	1.05563545227051	https://www.genecards.org/cgi-bin/carddisp.pl?gene=MIR766
MIR188	MicroRNA 188	RNA Gene	17	GC0XP050003	1.05563545227051	https://www.genecards.org/cgi-bin/carddisp.pl?gene=MIR188
MIR498	MicroRNA 498	RNA Gene	17	GC19P067334	1.05563545227051	https://www.genecards.org/cgi-bin/carddisp.pl?gene=MIR498
MIR421	MicroRNA 421	RNA Gene	16	GC0XM074218	1.05563545227051	https://www.genecards.org/cgi-bin/carddisp.pl?gene=MIR421
MIR613	MicroRNA 613	RNA Gene	14	GC12P021342	1.05563545227051	https://www.genecards.org/cgi-bin/carddisp.pl?gene=MIR613
MIR4701	MicroRNA 4701	RNA Gene	12	GC12M049616	1.05563545227051	https://www.genecards.org/cgi-bin/carddisp.pl?gene=MIR4701
MIR6089	MicroRNA 6089	RNA Gene	8	GC0XP002632	1.05563545227051	https://www.genecards.org/cgi-bin/carddisp.pl?gene=MIR6089
ST2	Suppression Of Tumorigenicity 2	Genetic Locus	7	GC11U990127	1.05563545227051	https://www.genecards.org/cgi-bin/carddisp.pl?gene=ST2
LOC102724971	Putative V-Set And Immunoglobulin Domain-Containing-Like Protein IGHV4OR15-8	Protein Coding	5	GC15M021742	1.05563545227051	https://www.genecards.org/cgi-bin/carddisp.pl?gene=LOC102724971
TSHR	Thyroid Stimulating Hormone Receptor	Protein Coding	45	GC14P080954	1.01328158378601	https://www.genecards.org/cgi-bin/carddisp.pl?gene=TSHR
CPOX	Coproporphyrinogen Oxidase	Protein Coding	42	GC03M098576	1.01328158378601	https://www.genecards.org/cgi-bin/carddisp.pl?gene=CPOX
SLPI	Secretory Leukocyte Peptidase Inhibitor	Protein Coding	39	GC20M045252	1.01328158378601	https://www.genecards.org/cgi-bin/carddisp.pl?gene=SLPI
RHOD	Ras Homolog Family Member D	Protein Coding	37	GC11P070125	1.01328158378601	https://www.genecards.org/cgi-bin/carddisp.pl?gene=RHOD
AKT3	AKT Serine/Threonine Kinase 3	Protein Coding	51	GC01M243488	1.01220273971558	https://www.genecards.org/cgi-bin/carddisp.pl?gene=AKT3
SLC2A1	Solute Carrier Family 2 Member 1	Protein Coding	50	GC01M042925	1.01220273971558	https://www.genecards.org/cgi-bin/carddisp.pl?gene=SLC2A1
PTPN6	Protein Tyrosine Phosphatase Non-Receptor Type 6	Protein Coding	47	GC12P021091	1.01220273971558	https://www.genecards.org/cgi-bin/carddisp.pl?gene=PTPN6
ACHE	Acetylcholinesterase (Cartwright Blood Group)	Protein Coding	44	GC07M100889	1.01220273971558	https://www.genecards.org/cgi-bin/carddisp.pl?gene=ACHE
LIMK1	LIM Domain Kinase 1	Protein Coding	48	GC07P074082	1.00488877296448	https://www.genecards.org/cgi-bin/carddisp.pl?gene=LIMK1
PFKM	Phosphofructokinase, Muscle	Protein Coding	48	GC12P048105	1.00488877296448	https://www.genecards.org/cgi-bin/carddisp.pl?gene=PFKM
POLH	DNA Polymerase Eta	Protein Coding	48	GC06P043576	1.00488877296448	https://www.genecards.org/cgi-bin/carddisp.pl?gene=POLH
RAD50	RAD50 Double Strand Break Repair Protein	Protein Coding	48	GC05P132556	1.00488877296448	https://www.genecards.org/cgi-bin/carddisp.pl?gene=RAD50
GLS	Glutaminase	Protein Coding	47	GC02P190880	1.00488877296448	https://www.genecards.org/cgi-bin/carddisp.pl?gene=GLS
IFNAR2	Interferon Alpha And Beta Receptor Subunit 2	Protein Coding	47	GC21P033229	1.00488877296448	https://www.genecards.org/cgi-bin/carddisp.pl?gene=IFNAR2
ESRRA	Estrogen Related Receptor Alpha	Protein Coding	46	GC11P064305	1.00488877296448	https://www.genecards.org/cgi-bin/carddisp.pl?gene=ESRRA
ITGA7	Integrin Subunit Alpha 7	Protein Coding	46	GC12M055684	1.00488877296448	https://www.genecards.org/cgi-bin/carddisp.pl?gene=ITGA7
LEF1	Lymphoid Enhancer Binding Factor 1	Protein Coding	46	GC04M108047	1.00488877296448	https://www.genecards.org/cgi-bin/carddisp.pl?gene=LEF1
TRPC3	Transient Receptor Potential Cation Channel Subfamily C Member 3	Protein Coding	46	GC04M121879	1.00488877296448	https://www.genecards.org/cgi-bin/carddisp.pl?gene=TRPC3
ZEB1	Zinc Finger E-Box Binding Homeobox 1	Protein Coding	46	GC10P031318	1.00488877296448	https://www.genecards.org/cgi-bin/carddisp.pl?gene=ZEB1
ABCD1	ATP Binding Cassette Subfamily D Member 1	Protein Coding	45	GC0XP153724	1.00488877296448	https://www.genecards.org/cgi-bin/carddisp.pl?gene=ABCD1
FEN1	Flap Structure-Specific Endonuclease 1	Protein Coding	45	GC11P061793	1.00488877296448	https://www.genecards.org/cgi-bin/carddisp.pl?gene=FEN1
GALT	Galactose-1-Phosphate Uridylyltransferase	Protein Coding	45	GC09P047114	1.00488877296448	https://www.genecards.org/cgi-bin/carddisp.pl?gene=GALT
HADH	Hydroxyacyl-CoA Dehydrogenase	Protein Coding	45	GC04P107989	1.00488877296448	https://www.genecards.org/cgi-bin/carddisp.pl?gene=HADH
HCFC1	Host Cell Factor C1	Protein Coding	45	GC0XM153947	1.00488877296448	https://www.genecards.org/cgi-bin/carddisp.pl?gene=HCFC1
P4HA2	Prolyl 4-Hydroxylase Subunit Alpha 2	Protein Coding	45	GC05M132191	1.00488877296448	https://www.genecards.org/cgi-bin/carddisp.pl?gene=P4HA2
ACTG2	Actin Gamma 2, Smooth Muscle	Protein Coding	44	GC02P073892	1.00488877296448	https://www.genecards.org/cgi-bin/carddisp.pl?gene=ACTG2
AMT	Aminomethyltransferase	Protein Coding	44	GC03M051187	1.00488877296448	https://www.genecards.org/cgi-bin/carddisp.pl?gene=AMT
CCKAR	Cholecystokinin A Receptor	Protein Coding	44	GC04M026483	1.00488877296448	https://www.genecards.org/cgi-bin/carddisp.pl?gene=CCKAR
COX4I1	Cytochrome C Oxidase Subunit 4I1	Protein Coding	44	GC16P085798	1.00488877296448	https://www.genecards.org/cgi-bin/carddisp.pl?gene=COX4I1
FLNC	Filamin C	Protein Coding	44	GC07P128830	1.00488877296448	https://www.genecards.org/cgi-bin/carddisp.pl?gene=FLNC
GAK	Cyclin G Associated Kinase	Protein Coding	44	GC04M000849	1.00488877296448	https://www.genecards.org/cgi-bin/carddisp.pl?gene=GAK
IFNAR1	Interferon Alpha And Beta Receptor Subunit 1	Protein Coding	44	GC21P033324	1.00488877296448	https://www.genecards.org/cgi-bin/carddisp.pl?gene=IFNAR1
IL11RA	Interleukin 11 Receptor Subunit Alpha	Protein Coding	44	GC09P047112	1.00488877296448	https://www.genecards.org/cgi-bin/carddisp.pl?gene=IL11RA
KCNE1	Potassium Voltage-Gated Channel Subfamily E Regulatory Subunit 1	Protein Coding	44	GC21M034446	1.00488877296448	https://www.genecards.org/cgi-bin/carddisp.pl?gene=KCNE1
KMT2A	Lysine Methyltransferase 2A	Protein Coding	44	GC11P118436	1.00488877296448	https://www.genecards.org/cgi-bin/carddisp.pl?gene=KMT2A
NR5A2	Nuclear Receptor Subfamily 5 Group A Member 2	Protein Coding	44	GC01P199996	1.00488877296448	https://www.genecards.org/cgi-bin/carddisp.pl?gene=NR5A2
PRDM16	PR/SET Domain 16	Protein Coding	44	GC01P003946	1.00488877296448	https://www.genecards.org/cgi-bin/carddisp.pl?gene=PRDM16
PSMA6	Proteasome 20S Subunit Alpha 6	Protein Coding	44	GC14P035278	1.00488877296448	https://www.genecards.org/cgi-bin/carddisp.pl?gene=PSMA6
TMPRSS6	Transmembrane Serine Protease 6	Protein Coding	44	GC22M057362	1.00488877296448	https://www.genecards.org/cgi-bin/carddisp.pl?gene=TMPRSS6
HSPA6	Heat Shock Protein Family A (Hsp70) Member 6	Protein Coding	43	GC01P161524	1.00488877296448	https://www.genecards.org/cgi-bin/carddisp.pl?gene=HSPA6
KIF23	Kinesin Family Member 23	Protein Coding	43	GC15P069414	1.00488877296448	https://www.genecards.org/cgi-bin/carddisp.pl?gene=KIF23
PPIF	Peptidylprolyl Isomerase F	Protein Coding	43	GC10P092351	1.00488877296448	https://www.genecards.org/cgi-bin/carddisp.pl?gene=PPIF
RNASET2	Ribonuclease T2	Protein Coding	43	GC06M166924	1.00488877296448	https://www.genecards.org/cgi-bin/carddisp.pl?gene=RNASET2
SATB2	SATB Homeobox 2	Protein Coding	43	GC02M199269	1.00488877296448	https://www.genecards.org/cgi-bin/carddisp.pl?gene=SATB2
STAMBP	STAM Binding Protein	Protein Coding	43	GC02P073828	1.00488877296448	https://www.genecards.org/cgi-bin/carddisp.pl?gene=STAMBP
AARS2	Alanyl-TRNA Synthetase 2, Mitochondrial	Protein Coding	42	GC06M066237	1.00488877296448	https://www.genecards.org/cgi-bin/carddisp.pl?gene=AARS2
ABCG1	ATP Binding Cassette Subfamily G Member 1	Protein Coding	42	GC21P042199	1.00488877296448	https://www.genecards.org/cgi-bin/carddisp.pl?gene=ABCG1
BEST1	Bestrophin 1	Protein Coding	42	GC11P061949	1.00488877296448	https://www.genecards.org/cgi-bin/carddisp.pl?gene=BEST1
CDK12	Cyclin Dependent Kinase 12	Protein Coding	42	GC17P039461	1.00488877296448	https://www.genecards.org/cgi-bin/carddisp.pl?gene=CDK12
CELF2	CUGBP Elav-Like Family Member 2	Protein Coding	42	GC10P010462	1.00488877296448	https://www.genecards.org/cgi-bin/carddisp.pl?gene=CELF2
CTDP1	CTD Phosphatase Subunit 1	Protein Coding	42	GC18P079679	1.00488877296448	https://www.genecards.org/cgi-bin/carddisp.pl?gene=CTDP1
CUL5	Cullin 5	Protein Coding	42	GC11P108008	1.00488877296448	https://www.genecards.org/cgi-bin/carddisp.pl?gene=CUL5
CYP2U1	Cytochrome P450 Family 2 Subfamily U Member 1	Protein Coding	42	GC04P107931	1.00488877296448	https://www.genecards.org/cgi-bin/carddisp.pl?gene=CYP2U1
GART	Phosphoribosylglycinamide Formyltransferase, Phosphoribosylglycinamide Synthetase, Phosphoribosylaminoimidazole Synthetase	Protein Coding	42	GC21M033503	1.00488877296448	https://www.genecards.org/cgi-bin/carddisp.pl?gene=GART
GP1BB	Glycoprotein Ib Platelet Subunit Beta	Protein Coding	42	GC22P035810	1.00488877296448	https://www.genecards.org/cgi-bin/carddisp.pl?gene=GP1BB
LZTR1	Leucine Zipper Like Transcription Regulator 1	Protein Coding	42	GC22P035893	1.00488877296448	https://www.genecards.org/cgi-bin/carddisp.pl?gene=LZTR1
MAPKAPK5	MAPK Activated Protein Kinase 5	Protein Coding	42	GC12P111842	1.00488877296448	https://www.genecards.org/cgi-bin/carddisp.pl?gene=MAPKAPK5
NDUFS4	NADH:Ubiquinone Oxidoreductase Subunit S4	Protein Coding	42	GC05P053560	1.00488877296448	https://www.genecards.org/cgi-bin/carddisp.pl?gene=NDUFS4
TCF7	Transcription Factor 7	Protein Coding	42	GC05P134114	1.00488877296448	https://www.genecards.org/cgi-bin/carddisp.pl?gene=TCF7
TLE1	TLE Family Member 1, Transcriptional Corepressor	Protein Coding	42	GC09M081583	1.00488877296448	https://www.genecards.org/cgi-bin/carddisp.pl?gene=TLE1
TLE3	TLE Family Member 3, Transcriptional Corepressor	Protein Coding	42	GC15M070047	1.00488877296448	https://www.genecards.org/cgi-bin/carddisp.pl?gene=TLE3
AFF4	AF4/FMR2 Family Member 4	Protein Coding	41	GC05M132875	1.00488877296448	https://www.genecards.org/cgi-bin/carddisp.pl?gene=AFF4
ARHGAP4	Rho GTPase Activating Protein 4	Protein Coding	41	GC0XM153907	1.00488877296448	https://www.genecards.org/cgi-bin/carddisp.pl?gene=ARHGAP4
BRAP	BRCA1 Associated Protein	Protein Coding	41	GC12M111642	1.00488877296448	https://www.genecards.org/cgi-bin/carddisp.pl?gene=BRAP
CDH6	Cadherin 6	Protein Coding	41	GC05P031193	1.00488877296448	https://www.genecards.org/cgi-bin/carddisp.pl?gene=CDH6
CPA4	Carboxypeptidase A4	Protein Coding	41	GC07P130293	1.00488877296448	https://www.genecards.org/cgi-bin/carddisp.pl?gene=CPA4
CRB2	Crumbs Cell Polarity Complex Component 2	Protein Coding	41	GC09P123356	1.00488877296448	https://www.genecards.org/cgi-bin/carddisp.pl?gene=CRB2
DGKQ	Diacylglycerol Kinase Theta	Protein Coding	41	GC04M000958	1.00488877296448	https://www.genecards.org/cgi-bin/carddisp.pl?gene=DGKQ
FOXF1	Forkhead Box F1	Protein Coding	41	GC16P086510	1.00488877296448	https://www.genecards.org/cgi-bin/carddisp.pl?gene=FOXF1
GSTO2	Glutathione S-Transferase Omega 2	Protein Coding	41	GC10P104268	1.00488877296448	https://www.genecards.org/cgi-bin/carddisp.pl?gene=GSTO2
GTF2IRD1	GTF2I Repeat Domain Containing 1	Protein Coding	41	GC07P075437	1.00488877296448	https://www.genecards.org/cgi-bin/carddisp.pl?gene=GTF2IRD1
IGSF3	Immunoglobulin Superfamily Member 3	Protein Coding	41	GC01M116574	1.00488877296448	https://www.genecards.org/cgi-bin/carddisp.pl?gene=IGSF3
IQGAP1	IQ Motif Containing GTPase Activating Protein 1	Protein Coding	41	GC15P090388	1.00488877296448	https://www.genecards.org/cgi-bin/carddisp.pl?gene=IQGAP1
LARP7	La Ribonucleoprotein 7, Transcriptional Regulator	Protein Coding	41	GC04P112636	1.00488877296448	https://www.genecards.org/cgi-bin/carddisp.pl?gene=LARP7
MOGS	Mannosyl-Oligosaccharide Glucosidase	Protein Coding	41	GC02M074461	1.00488877296448	https://www.genecards.org/cgi-bin/carddisp.pl?gene=MOGS
NEUROD2	Neuronal Differentiation 2	Protein Coding	41	GC17M039603	1.00488877296448	https://www.genecards.org/cgi-bin/carddisp.pl?gene=NEUROD2
RCAN1	Regulator Of Calcineurin 1	Protein Coding	41	GC21M034513	1.00488877296448	https://www.genecards.org/cgi-bin/carddisp.pl?gene=RCAN1
SLC22A7	Solute Carrier Family 22 Member 7	Protein Coding	41	GC06P083920	1.00488877296448	https://www.genecards.org/cgi-bin/carddisp.pl?gene=SLC22A7
SLC4A7	Solute Carrier Family 4 Member 7	Protein Coding	41	GC03M027372	1.00488877296448	https://www.genecards.org/cgi-bin/carddisp.pl?gene=SLC4A7
SON	SON DNA And RNA Binding Protein	Protein Coding	41	GC21P033542	1.00488877296448	https://www.genecards.org/cgi-bin/carddisp.pl?gene=SON
TBX1	T-Box Transcription Factor 1	Protein Coding	41	GC22P035812	1.00488877296448	https://www.genecards.org/cgi-bin/carddisp.pl?gene=TBX1
VANGL2	VANGL Planar Cell Polarity Protein 2	Protein Coding	41	GC01P160400	1.00488877296448	https://www.genecards.org/cgi-bin/carddisp.pl?gene=VANGL2
VPS11	VPS11 Core Subunit Of CORVET And HOPS Complexes	Protein Coding	41	GC11P119067	1.00488877296448	https://www.genecards.org/cgi-bin/carddisp.pl?gene=VPS11
ZFP36L1	ZFP36 Ring Finger Protein Like 1	Protein Coding	41	GC14M068787	1.00488877296448	https://www.genecards.org/cgi-bin/carddisp.pl?gene=ZFP36L1
ZMIZ1	Zinc Finger MIZ-Type Containing 1	Protein Coding	41	GC10P079068	1.00488877296448	https://www.genecards.org/cgi-bin/carddisp.pl?gene=ZMIZ1
ALPK1	Alpha Kinase 1	Protein Coding	40	GC04P112285	1.00488877296448	https://www.genecards.org/cgi-bin/carddisp.pl?gene=ALPK1
AP4B1	Adaptor Related Protein Complex 4 Subunit Beta 1	Protein Coding	40	GC01M113894	1.00488877296448	https://www.genecards.org/cgi-bin/carddisp.pl?gene=AP4B1
APEH	Acylaminoacyl-Peptide Hydrolase	Protein Coding	40	GC03P049673	1.00488877296448	https://www.genecards.org/cgi-bin/carddisp.pl?gene=APEH
ATP6V1F	ATPase H+ Transporting V1 Subunit F	Protein Coding	40	GC07P128862	1.00488877296448	https://www.genecards.org/cgi-bin/carddisp.pl?gene=ATP6V1F
BACE2	Beta-Secretase 2	Protein Coding	40	GC21P041168	1.00488877296448	https://www.genecards.org/cgi-bin/carddisp.pl?gene=BACE2
CACNG3	Calcium Voltage-Gated Channel Auxiliary Subunit Gamma 3	Protein Coding	40	GC16P024309	1.00488877296448	https://www.genecards.org/cgi-bin/carddisp.pl?gene=CACNG3
DGCR8	DGCR8 Microprocessor Complex Subunit	Protein Coding	40	GC22P020080	1.00488877296448	https://www.genecards.org/cgi-bin/carddisp.pl?gene=DGCR8
DNMT3L	DNA Methyltransferase 3 Like	Protein Coding	40	GC21M044246	1.00488877296448	https://www.genecards.org/cgi-bin/carddisp.pl?gene=DNMT3L
GPC5	Glypican 5	Protein Coding	40	GC13P091398	1.00488877296448	https://www.genecards.org/cgi-bin/carddisp.pl?gene=GPC5
HS3ST1	Heparan Sulfate-Glucosamine 3-Sulfotransferase 1	Protein Coding	40	GC04M011394	1.00488877296448	https://www.genecards.org/cgi-bin/carddisp.pl?gene=HS3ST1
ICAM5	Intercellular Adhesion Molecule 5	Protein Coding	40	GC19P010289	1.00488877296448	https://www.genecards.org/cgi-bin/carddisp.pl?gene=ICAM5
IFT140	Intraflagellar Transport 140	Protein Coding	40	GC16M007076	1.00488877296448	https://www.genecards.org/cgi-bin/carddisp.pl?gene=IFT140
INCENP	Inner Centromere Protein	Protein Coding	40	GC11P062142	1.00488877296448	https://www.genecards.org/cgi-bin/carddisp.pl?gene=INCENP
MSI1	Musashi RNA Binding Protein 1	Protein Coding	40	GC12M120341	1.00488877296448	https://www.genecards.org/cgi-bin/carddisp.pl?gene=MSI1
PEX13	Peroxisomal Biogenesis Factor 13	Protein Coding	40	GC02P061017	1.00488877296448	https://www.genecards.org/cgi-bin/carddisp.pl?gene=PEX13
RENBP	Renin Binding Protein	Protein Coding	40	GC0XM153935	1.00488877296448	https://www.genecards.org/cgi-bin/carddisp.pl?gene=RENBP
REV1	REV1 DNA Directed Polymerase	Protein Coding	40	GC02M099383	1.00488877296448	https://www.genecards.org/cgi-bin/carddisp.pl?gene=REV1
SCARF2	Scavenger Receptor Class F Member 2	Protein Coding	40	GC22M020424	1.00488877296448	https://www.genecards.org/cgi-bin/carddisp.pl?gene=SCARF2
SETD1A	SET Domain Containing 1A, Histone Lysine Methyltransferase	Protein Coding	40	GC16P041106	1.00488877296448	https://www.genecards.org/cgi-bin/carddisp.pl?gene=SETD1A
SLC35D1	Solute Carrier Family 35 Member D1	Protein Coding	40	GC01M066999	1.00488877296448	https://www.genecards.org/cgi-bin/carddisp.pl?gene=SLC35D1
SRCAP	Snf2 Related CREBBP Activator Protein	Protein Coding	40	GC16P041094	1.00488877296448	https://www.genecards.org/cgi-bin/carddisp.pl?gene=SRCAP
STX4	Syntaxin 4	Protein Coding	40	GC16P041110	1.00488877296448	https://www.genecards.org/cgi-bin/carddisp.pl?gene=STX4
TOP3B	DNA Topoisomerase III Beta	Protein Coding	40	GC22M021957	1.00488877296448	https://www.genecards.org/cgi-bin/carddisp.pl?gene=TOP3B
TRIOBP	TRIO And F-Actin Binding Protein	Protein Coding	40	GC22P037697	1.00488877296448	https://www.genecards.org/cgi-bin/carddisp.pl?gene=TRIOBP
UBE2E3	Ubiquitin Conjugating Enzyme E2 E3	Protein Coding	40	GC02P180967	1.00488877296448	https://www.genecards.org/cgi-bin/carddisp.pl?gene=UBE2E3
UBE4A	Ubiquitination Factor E4A	Protein Coding	40	GC11P118359	1.00488877296448	https://www.genecards.org/cgi-bin/carddisp.pl?gene=UBE4A
VTI1B	Vesicle Transport Through Interaction With T-SNAREs 1B	Protein Coding	40	GC14M067647	1.00488877296448	https://www.genecards.org/cgi-bin/carddisp.pl?gene=VTI1B
XK	X-Linked Kx Blood Group	Protein Coding	40	GC0XP037685	1.00488877296448	https://www.genecards.org/cgi-bin/carddisp.pl?gene=XK
XPO5	Exportin 5	Protein Coding	40	GC06M043522	1.00488877296448	https://www.genecards.org/cgi-bin/carddisp.pl?gene=XPO5
ZNF143	Zinc Finger Protein 143	Protein Coding	40	GC11P009483	1.00488877296448	https://www.genecards.org/cgi-bin/carddisp.pl?gene=ZNF143
ABCC10	ATP Binding Cassette Subfamily C Member 10	Protein Coding	39	GC06P043427	1.00488877296448	https://www.genecards.org/cgi-bin/carddisp.pl?gene=ABCC10
CCNT1	Cyclin T1	Protein Coding	39	GC12M048688	1.00488877296448	https://www.genecards.org/cgi-bin/carddisp.pl?gene=CCNT1
DHX16	DEAH-Box Helicase 16	Protein Coding	39	GC06M030653	1.00488877296448	https://www.genecards.org/cgi-bin/carddisp.pl?gene=DHX16
GTF2H4	General Transcription Factor IIH Subunit 4	Protein Coding	39	GC06P083679	1.00488877296448	https://www.genecards.org/cgi-bin/carddisp.pl?gene=GTF2H4
KIF3A	Kinesin Family Member 3A	Protein Coding	39	GC05M132689	1.00488877296448	https://www.genecards.org/cgi-bin/carddisp.pl?gene=KIF3A
MED15	Mediator Complex Subunit 15	Protein Coding	39	GC22P035865	1.00488877296448	https://www.genecards.org/cgi-bin/carddisp.pl?gene=MED15
MFNG	MFNG O-Fucosylpeptide 3-Beta-N-Acetylglucosaminyltransferase	Protein Coding	39	GC22M037469	1.00488877296448	https://www.genecards.org/cgi-bin/carddisp.pl?gene=MFNG
MVP	Major Vault Protein	Protein Coding	39	GC16P041016	1.00488877296448	https://www.genecards.org/cgi-bin/carddisp.pl?gene=MVP
OLIG2	Oligodendrocyte Transcription Factor 2	Protein Coding	39	GC21P033025	1.00488877296448	https://www.genecards.org/cgi-bin/carddisp.pl?gene=OLIG2
PDLIM4	PDZ And LIM Domain 4	Protein Coding	39	GC05P132257	1.00488877296448	https://www.genecards.org/cgi-bin/carddisp.pl?gene=PDLIM4
SAR1A	Secretion Associated Ras Related GTPase 1A	Protein Coding	39	GC10M070147	1.00488877296448	https://www.genecards.org/cgi-bin/carddisp.pl?gene=SAR1A
SLC17A1	Solute Carrier Family 17 Member 1	Protein Coding	39	GC06M025723	1.00488877296448	https://www.genecards.org/cgi-bin/carddisp.pl?gene=SLC17A1
SLC35B2	Solute Carrier Family 35 Member B2	Protein Coding	39	GC06M044254	1.00488877296448	https://www.genecards.org/cgi-bin/carddisp.pl?gene=SLC35B2
SWAP70	Switching B Cell Complex Subunit SWAP70	Protein Coding	39	GC11P009664	1.00488877296448	https://www.genecards.org/cgi-bin/carddisp.pl?gene=SWAP70
TET3	Tet Methylcytosine Dioxygenase 3	Protein Coding	39	GC02P073986	1.00488877296448	https://www.genecards.org/cgi-bin/carddisp.pl?gene=TET3
TPSB2	Tryptase Beta 2	Protein Coding	39	GC16M001227	1.00488877296448	https://www.genecards.org/cgi-bin/carddisp.pl?gene=TPSB2
USP6NL	USP6 N-Terminal Like	Protein Coding	39	GC10M011453	1.00488877296448	https://www.genecards.org/cgi-bin/carddisp.pl?gene=USP6NL
UTS2	Urotensin 2	Protein Coding	39	GC01M007843	1.00488877296448	https://www.genecards.org/cgi-bin/carddisp.pl?gene=UTS2
BMP2K	BMP2 Inducible Kinase	Protein Coding	38	GC04P078776	1.00488877296448	https://www.genecards.org/cgi-bin/carddisp.pl?gene=BMP2K
CAPN11	Calpain 11	Protein Coding	38	GC06P083931	1.00488877296448	https://www.genecards.org/cgi-bin/carddisp.pl?gene=CAPN11
CDC42EP3	CDC42 Effector Protein 3	Protein Coding	38	GC02M037641	1.00488877296448	https://www.genecards.org/cgi-bin/carddisp.pl?gene=CDC42EP3
CLIC6	Chloride Intracellular Channel 6	Protein Coding	38	GC21P034671	1.00488877296448	https://www.genecards.org/cgi-bin/carddisp.pl?gene=CLIC6
DAP	Death Associated Protein	Protein Coding	38	GC05M010679	1.00488877296448	https://www.genecards.org/cgi-bin/carddisp.pl?gene=DAP
DCTN4	Dynactin Subunit 4	Protein Coding	38	GC05M150708	1.00488877296448	https://www.genecards.org/cgi-bin/carddisp.pl?gene=DCTN4
DDX23	DEAD-Box Helicase 23	Protein Coding	38	GC12M048829	1.00488877296448	https://www.genecards.org/cgi-bin/carddisp.pl?gene=DDX23
DNASE1L1	Deoxyribonuclease 1 Like 1	Protein Coding	38	GC0XM154401	1.00488877296448	https://www.genecards.org/cgi-bin/carddisp.pl?gene=DNASE1L1
DNMBP	Dynamin Binding Protein	Protein Coding	38	GC10M099875	1.00488877296448	https://www.genecards.org/cgi-bin/carddisp.pl?gene=DNMBP
EIF3D	Eukaryotic Translation Initiation Factor 3 Subunit D	Protein Coding	38	GC22M036510	1.00488877296448	https://www.genecards.org/cgi-bin/carddisp.pl?gene=EIF3D
EXOC2	Exocyst Complex Component 2	Protein Coding	38	GC06M000485	1.00488877296448	https://www.genecards.org/cgi-bin/carddisp.pl?gene=EXOC2
FIGNL1	Fidgetin Like 1	Protein Coding	38	GC07M050444	1.00488877296448	https://www.genecards.org/cgi-bin/carddisp.pl?gene=FIGNL1
GTPBP2	GTP Binding Protein 2	Protein Coding	38	GC06M043605	1.00488877296448	https://www.genecards.org/cgi-bin/carddisp.pl?gene=GTPBP2
LIMD1	LIM Domain Containing 1	Protein Coding	38	GC03P045555	1.00488877296448	https://www.genecards.org/cgi-bin/carddisp.pl?gene=LIMD1
LZTS1	Leucine Zipper Tumor Suppressor 1	Protein Coding	38	GC08M020246	1.00488877296448	https://www.genecards.org/cgi-bin/carddisp.pl?gene=LZTS1
NAB1	NGFI-A Binding Protein 1	Protein Coding	38	GC02P190646	1.00488877296448	https://www.genecards.org/cgi-bin/carddisp.pl?gene=NAB1
NLRX1	NLR Family Member X1	Protein Coding	38	GC11P119166	1.00488877296448	https://www.genecards.org/cgi-bin/carddisp.pl?gene=NLRX1
NUP88	Nucleoporin 88	Protein Coding	38	GC17M006177	1.00488877296448	https://www.genecards.org/cgi-bin/carddisp.pl?gene=NUP88
P2RY10	P2Y Receptor Family Member 10	Protein Coding	38	GC0XP078945	1.00488877296448	https://www.genecards.org/cgi-bin/carddisp.pl?gene=P2RY10
[truncated: 2,717 more rows]
